# Supplementary material for: Emerging Computational Approaches for Antimicrobial Peptide Discovery
Source: Antibiotics (Basel). 2022 Jul 13;11(7):936. doi: 10.3390/antibiotics11070936 (PMC9311958; doi:10.3390/antibiotics11070936)
Supplement: Supplementary file 1 [file antibiotics-11-00936-s001.zip]

Archive with 1 entries (1 files):
- antibiotics-1794246-supplementary.xlsx
