# Supplementary material for: Emerging Computational Approaches for Antimicrobial Peptide Discovery
Source: Antibiotics (Basel). 2022 Jul 13;11(7):936. doi: 10.3390/antibiotics11070936 (PMC9311958; doi:10.3390/antibiotics11070936)
Supplement: Supplementary file 1 [file antibiotics-11-00936-s001.zip › antibiotics-1794246-supplementary.xlsx]

## Sheet: SI1-A_Antibiofilm_metadata
Peptide	Relationship	Metadata	Reference
starPep_00000	compiled_in	HIPdb	[HIPdb: HIP960]
starPep_00000	compiled_in	ADAM	[ADAM: ADAM_1831]
starPep_00000	compiled_in	DRAMP_Patent	[DRAMP_Patent: DRAMP18010]
starPep_00000	compiled_in	StraPep	[StraPep: BP0754]
starPep_00000	compiled_in	AntiTbPdb	[AntiTbPdb: antitb_1879]
starPep_00000	compiled_in	RAPD	[RAPD: 15, RAPD: 30]
starPep_00000	compiled_in	CAMP_Patent	[CAMP_Patent: US 7022319, CAMP_Patent: US 7078380]
starPep_00000	compiled_in	NeuroPep	[NeuroPep: NP03142]
starPep_00000	compiled_in	YADAMP	[YADAMP: 1038]
starPep_00000	compiled_in	ParaPep	[ParaPep: 1339, ParaPep: 1409, ParaPep: 1455]
starPep_00000	compiled_in	DBAASP	[DBAASP: 5417, DBAASP: 5428, DBAASP: 5501, DBAASP: 5502, DBAASP: 806]
starPep_00000	compiled_in	CAMP_Validated	[CAMP_Validated: CAMPSQ1142]
starPep_00000	compiled_in	AVPdb	[AVPdb: AVP1240]
starPep_00000	compiled_in	BaAMP	[BaAMP: 112]
starPep_00000	compiled_in	LAMP_Patent	[LAMP_Patent: L01A001970]
starPep_00000	compiled_in	APD	[APD: AP00146]
starPep_00000	compiled_in	DRAMP_General	[DRAMP_General: DRAMP03002]
starPep_00000	compiled_in	Hemolytik	[Hemolytik: 1076, Hemolytik: 1692, Hemolytik: 1693, Hemolytik: 1722, Hemolytik: 2354, Hemolytik: 2441, Hemolytik: 2472, Hemolytik: 2700, Hemolytik: 2701, Hemolytik: 2770, Hemolytik: 3294, Hemolytik: 3295, Hemolytik: 3296, Hemolytik: 3297, Hemolytik: 3581, Hemolytik: 3582, Hemolytik: 3583]
starPep_00000	compiled_in	CancerPPD	[CancerPPD: 1841, CancerPPD: 1993, CancerPPD: 2145, CancerPPD: 2297, CancerPPD: 2450, CancerPPD: 2593, CancerPPD: 2736, CancerPPD: 3337, CancerPPD: 3338, CancerPPD: 3339, CancerPPD: 3340, CancerPPD: 3791, CancerPPD: 3797, CancerPPD: 3803, CancerPPD: 3809, CancerPPD: 3815]
starPep_00000	compiled_in	dbAMP	[dbAMP: dbAMP_02895]
starPep_00000	compiled_in	InverPep	[InverPep: 323]
starPep_00000	compiled_in	SATPdb	[SATPdb: satpdb13084, SATPdb: satpdb14533, SATPdb: satpdb19151, SATPdb: satpdb21713, SATPdb: satpdb23592, SATPdb: satpdb25357, SATPdb: satpdb26713, SATPdb: satpdb29055]
starPep_00000	related_to	Antifungal	[APD: AP00146, DBAASP: 5417, DBAASP: 806, dbAMP: dbAMP_02895, DRAMP_General: DRAMP03002, Hemolytik: 1722, SATPdb: satpdb21713, SATPdb: satpdb26713]
starPep_00000	related_to	Antibacterial	[AntiTbPdb: antitb_1879, CAMP_Validated: CAMPSQ1142, dbAMP: dbAMP_02895, DRAMP_General: DRAMP03002, Hemolytik: 2354, Hemolytik: 2472, Hemolytik: 3581, Hemolytik: 3582, Hemolytik: 3583, SATPdb: satpdb13084, SATPdb: satpdb21713, SATPdb: satpdb25357, SATPdb: satpdb26713, SATPdb: satpdb29055]
starPep_00000	related_to	Antibiofilm	[BaAMP: 112]
starPep_00000	related_to	Toxic	[SATPdb: satpdb13084, SATPdb: satpdb14533, SATPdb: satpdb19151, SATPdb: satpdb21713, SATPdb: satpdb23592, SATPdb: satpdb25357, SATPdb: satpdb26713, SATPdb: satpdb29055]
starPep_00000	related_to	Antitrypanosomic	[SATPdb: satpdb26713]
starPep_00000	related_to		[Hemolytik: 1076, Hemolytik: 1692, Hemolytik: 1693, SATPdb: satpdb13084, SATPdb: satpdb14533, SATPdb: satpdb19151, SATPdb: satpdb21713, SATPdb: satpdb23592, SATPdb: satpdb25357, SATPdb: satpdb26713, SATPdb: satpdb29055]
starPep_00000	related_to	Antitumor	[CancerPPD: 1841, CancerPPD: 1993, CancerPPD: 2145, CancerPPD: 2297, CancerPPD: 2450, CancerPPD: 2593, CancerPPD: 2736, CancerPPD: 3337, CancerPPD: 3338, CancerPPD: 3339, CancerPPD: 3340, CancerPPD: 3791, CancerPPD: 3797, CancerPPD: 3803, CancerPPD: 3809, CancerPPD: 3815]
starPep_00000	related_to	Cell penetrating	[Hemolytik: 2700, Hemolytik: 2701, SATPdb: satpdb21713]
starPep_00000	related_to	Anti-Gram positive	[APD: AP00146, DBAASP: 5417, DBAASP: 5501, DBAASP: 5502, DBAASP: 806, dbAMP: dbAMP_02895, SATPdb: satpdb26713]
starPep_00000	related_to	Antileishmania	[SATPdb: satpdb26713]
starPep_00000	related_to	Toxin/Venom	[StraPep: BP0754]
starPep_00000	related_to	Antiviral	[APD: AP00146, AVPdb: AVP1240, CAMP_Validated: CAMPSQ1142, dbAMP: dbAMP_02895, InverPep: 323, SATPdb: satpdb21713, SATPdb: satpdb26713]
starPep_00000	related_to	Neuropeptide	[NeuroPep: NP03142]
starPep_00000	related_to	Anti-HIV	[APD: AP00146, dbAMP: dbAMP_02895, HIPdb: HIP960]
starPep_00000	related_to	Drug delivery	[SATPdb: satpdb21713]
starPep_00000	related_to	Antiparasitic	[APD: AP00146, DBAASP: 806, dbAMP: dbAMP_02895, ParaPep: 1339, ParaPep: 1409, ParaPep: 1455, SATPdb: satpdb26713]
starPep_00000	related_to	Anti-Gram negative	[APD: AP00146, DBAASP: 5417, DBAASP: 5501, DBAASP: 5502, DBAASP: 806, dbAMP: dbAMP_02895, InverPep: 323, SATPdb: satpdb26713, YADAMP: 1038]
starPep_00000	related_to	Cytotoxic	[Hemolytik: 3294, Hemolytik: 3295, Hemolytik: 3296, Hemolytik: 3297, SATPdb: satpdb14533, SATPdb: satpdb19151, SATPdb: satpdb23592, SATPdb: satpdb26713]
starPep_00000	related_to	Anticancer	[APD: AP00146, CancerPPD: 1841, CancerPPD: 1993, CancerPPD: 2145, CancerPPD: 2297, CancerPPD: 2450, CancerPPD: 2593, CancerPPD: 2736, CancerPPD: 3337, CancerPPD: 3338, CancerPPD: 3339, CancerPPD: 3340, CancerPPD: 3791, CancerPPD: 3797, CancerPPD: 3803, CancerPPD: 3809, CancerPPD: 3815, DBAASP: 806, dbAMP: dbAMP_02895, LAMP_Patent: L01A001970, SATPdb: satpdb21713, SATPdb: satpdb26713]
starPep_00000	related_to	Antimicrobial	[CAMP_Patent: US 7022319, CAMP_Patent: US 7078380, CancerPPD: 3337, CancerPPD: 3338, CancerPPD: 3339, CancerPPD: 3340, dbAMP: dbAMP_02895, Hemolytik: 2441, Hemolytik: 2770, LAMP_Patent: L01A001970, ParaPep: 1339, ParaPep: 1409, ParaPep: 1455, RAPD: 15, RAPD: 30, SATPdb: satpdb13084, SATPdb: satpdb21713, SATPdb: satpdb25357, SATPdb: satpdb26713, SATPdb: satpdb29055, YADAMP: 1038]
starPep_00000	related_to	Toxic to mammals	[APD: AP00146, DBAASP: 5417, DBAASP: 5428, DBAASP: 5501, DBAASP: 5502, DBAASP: 806, dbAMP: dbAMP_02895]
starPep_00000	produced_by	Insecta	[BaAMP: 112]
starPep_00000	produced_by	Apis cerana	[DBAASP: 806, YADAMP: 1038]
starPep_00000	produced_by	Polistes	[DBAASP: 806]
starPep_00000	produced_by	Apis mellifera	[APD: AP00146, CAMP_Validated: CAMPSQ1142, DBAASP: 5417, DBAASP: 806, dbAMP: dbAMP_02895, DRAMP_General: DRAMP03002, InverPep: 323, RAPD: 15, RAPD: 30, StraPep: BP0754]
starPep_00000	produced_by	Synthetic construct	[ADAM: ADAM_1831, CancerPPD: 3337, CancerPPD: 3338, CancerPPD: 3339, CancerPPD: 3340, DBAASP: 5428, DBAASP: 5501, DBAASP: 5502, DRAMP_Patent: DRAMP18010]
starPep_00000	produced_by	Vespula maculifrons	[DBAASP: 806, dbAMP: dbAMP_02895]
starPep_00000	assessed_against	HIV	[CAMP_Validated: CAMPSQ1142, dbAMP: dbAMP_02895, HIPdb: HIP960, YADAMP: 1038]
starPep_00000	assessed_against	Xanthomonas oryzae	[DBAASP: 5417]
starPep_00000	assessed_against	Propionibacterium acnes	[DBAASP: 5417]
starPep_00000	assessed_against	Candida albicans	[APD: AP00146, DBAASP: 5417, DBAASP: 806]
starPep_00000	assessed_against	Fusobacterium varium	[DBAASP: 5417]
starPep_00000	assessed_against	Listeria monocytogenes	[DBAASP: 5417]
starPep_00000	assessed_against	Prevotella melaninogenica	[DBAASP: 5417]
starPep_00000	assessed_against	Acinetobacter calcoaceticus	[DBAASP: 5501, DBAASP: 5502]
starPep_00000	assessed_against	Prostate cancer	[CancerPPD: 2593]
starPep_00000	assessed_against	Cervical cancer	[CancerPPD: 2736]
starPep_00000	assessed_against	Bacillus subtilis	[DBAASP: 5501, DBAASP: 5502, DBAASP: 806, DRAMP_General: DRAMP03002]
starPep_00000	assessed_against	Saccharomyces cerevisiae	[DBAASP: 806]
starPep_00000	assessed_against	Staphylococcus aureus	[APD: AP00146, DBAASP: 5417, DBAASP: 806, DRAMP_General: DRAMP03002]
starPep_00000	assessed_against	Enterobacter cloacae	[DBAASP: 5417]
starPep_00000	assessed_against	Mycoplasma mycoides	[DBAASP: 806]
starPep_00000	assessed_against	Pseudomonas aeruginosa	[DBAASP: 5417, DBAASP: 806, DRAMP_General: DRAMP03002]
starPep_00000	assessed_against	Shigella dysenteriae	[DBAASP: 5417]
starPep_00000	assessed_against	Spiroplasma melliferum	[DBAASP: 806]
starPep_00000	assessed_against	Proteus mirabilis	[DBAASP: 5417]
starPep_00000	assessed_against	Human pbmc	[DBAASP: 806]
starPep_00000	assessed_against	Streptococcus	[DBAASP: 5417]
starPep_00000	assessed_against	Klebsiella pneumoniae	[DBAASP: 5417, DBAASP: 806]
starPep_00000	assessed_against	Vibrio vulnificus	[DBAASP: 806]
starPep_00000	assessed_against	Clostridium tertium	[DBAASP: 5417]
starPep_00000	assessed_against	Streptococcus mutans	[BaAMP: 112, DBAASP: 5417, DBAASP: 806]
starPep_00000	assessed_against	Spiroplasma citri	[DBAASP: 806]
starPep_00000	assessed_against	Pseudomonas putida	[DBAASP: 806]
starPep_00000	assessed_against	Salmonella typhimurium	[DBAASP: 5417]
starPep_00000	assessed_against	Trichosporon beigelii	[DBAASP: 806]
starPep_00000	assessed_against	Mouse erythrocytes	[DBAASP: 5417, Hemolytik: 1692, Hemolytik: 1693, Hemolytik: 3294, Hemolytik: 3295, Hemolytik: 3296, Hemolytik: 3297]
starPep_00000	assessed_against	Spiroplasma floricola	[DBAASP: 806]
starPep_00000	assessed_against	Mycobacterium tuberculosis	[AntiTbPdb: antitb_1879, DBAASP: 806]
starPep_00000	assessed_against	Staphylococcus epidermidis	[DBAASP: 5417]
starPep_00000	assessed_against	Escherichia coli	[APD: AP00146, CAMP_Validated: CAMPSQ1142, DBAASP: 5417, DBAASP: 5501, DBAASP: 5502, DBAASP: 806, dbAMP: dbAMP_02895, DRAMP_General: DRAMP03002, YADAMP: 1038]
starPep_00000	assessed_against	Acholeplasma laidlawii	[DBAASP: 806]
starPep_00000	assessed_against	Breast cancer	[CancerPPD: 1841]
starPep_00000	assessed_against	Streptococcus pyogenes	[DRAMP_General: DRAMP03002]
starPep_00000	assessed_against	Peptostreptococcus anaerobius	[DBAASP: 5417]
starPep_00000	assessed_against	Human erythrocytes	[DBAASP: 5417, DBAASP: 5428, DBAASP: 5501, DBAASP: 5502, DBAASP: 806, Hemolytik: 1722, Hemolytik: 2354, Hemolytik: 2441, Hemolytik: 2472, Hemolytik: 2700, Hemolytik: 2701, Hemolytik: 2770, Hemolytik: 3581, Hemolytik: 3582, Hemolytik: 3583]
starPep_00000	assessed_against	Streptococcus pneumoniae	[DBAASP: 806]
starPep_00000	assessed_against	Trypanosoma	[ParaPep: 1409]
starPep_00000	assessed_against	Clostridium septicum	[DBAASP: 5417]
starPep_00000	assessed_against	Skin cancer	[CancerPPD: 2145, CancerPPD: 2297, CancerPPD: 3337, CancerPPD: 3338, CancerPPD: 3339, CancerPPD: 3340, CancerPPD: 3791, CancerPPD: 3797, CancerPPD: 3803, CancerPPD: 3809, CancerPPD: 3815]
starPep_00000	assessed_against	Streptococcus sanguinis	[DBAASP: 806]
starPep_00000	assessed_against	Enterococcus faecalis	[DBAASP: 5417]
starPep_00000	assessed_against	Fusobacterium nucleatum	[DBAASP: 5417, DBAASP: 806]
starPep_00000	assessed_against	Bacillus megaterium	[APD: AP00146, DBAASP: 5501, DBAASP: 5502, DRAMP_General: DRAMP03002]
starPep_00000	assessed_against	Rat erythrocytes	[Hemolytik: 1076]
starPep_00000	assessed_against	Acinetobacter baumannii	[APD: AP00146]
starPep_00000	assessed_against	Bacteroides fragilis	[DBAASP: 5417]
starPep_00000	assessed_against	Herpes simplex	[AVPdb: AVP1240]
starPep_00000	assessed_against	Clostridium perfringens	[DBAASP: 5417]
starPep_00000	assessed_against	Streptococcus gordonii	[DBAASP: 806]
starPep_00000	assessed_against	Mycobacterium avium	[DBAASP: 806]
starPep_00000	assessed_against	Mycoplasma gallisepticum	[DBAASP: 806]
starPep_00000	assessed_against	Human histiocytic	[DBAASP: 806]
starPep_00000	assessed_against	Leishmania	[DBAASP: 806, ParaPep: 1339, ParaPep: 1455]
starPep_00000	assessed_against	Colon cancer	[CancerPPD: 1993]
starPep_00000	assessed_against	Enterococcus faecium	[DBAASP: 806]
starPep_00000	assessed_against	Streptococcus salivarius	[DBAASP: 806]
starPep_00000	assessed_against	Lung cancer	[CancerPPD: 2450]
starPep_00000	linked_to	PubMed: 23150226	[DBAASP: 5417]
starPep_00000	linked_to	PubMed: 10217411	[DBAASP: 806]
starPep_00000	linked_to	PubMed: 23893605	[CancerPPD: 3337, CancerPPD: 3338, CancerPPD: 3339, CancerPPD: 3340, CancerPPD: 3791, CancerPPD: 3797, CancerPPD: 3803, CancerPPD: 3809, CancerPPD: 3815]
starPep_00000	linked_to	PubMed: 23324083	[DBAASP: 806]
starPep_00000	linked_to	PubMed: 9461543	[DBAASP: 806, ParaPep: 1339, ParaPep: 1455]
starPep_00000	linked_to	PubMed: 19635451	[Hemolytik: 2770]
starPep_00000	linked_to	PubMed: 5300771	[APD: AP00146]
starPep_00000	linked_to	PubMed: 18570895	[DBAASP: 806]
starPep_00000	linked_to	PubMed: 15652642	[DBAASP: 806]
starPep_00000	linked_to	PubMed: 16848415	[DBAASP: 5417, Hemolytik: 1692, Hemolytik: 1693]
starPep_00000	linked_to	PubMed: 20472009	[DRAMP_General: DRAMP03002]
starPep_00000	linked_to	PubMed: 21474443	[DBAASP: 806]
starPep_00000	linked_to	PubMed: 29671805	[DBAASP: 806]
starPep_00000	linked_to	PubMed: 25670241	[DBAASP: 806]
starPep_00000	linked_to	PubMed: 25200682	[DBAASP: 5417]
starPep_00000	linked_to	PubMed: 17196372	[DBAASP: 5417]
starPep_00000	linked_to	PubMed: 15177279	[RAPD: 30]
starPep_00000	linked_to	PubMed: 26986223	[DBAASP: 806]
starPep_00000	linked_to	PubMed: 8027544	[Hemolytik: 3294, Hemolytik: 3295, Hemolytik: 3296, Hemolytik: 3297]
starPep_00000	linked_to	PubMed: 20206169	[ParaPep: 1409]
starPep_00000	linked_to	PubMed: 12168695	[DBAASP: 5428, Hemolytik: 2472]
starPep_00000	linked_to	PubMed: 9048567	[DBAASP: 5501, DBAASP: 5502, Hemolytik: 3581, Hemolytik: 3582, Hemolytik: 3583]
starPep_00000	linked_to	PubMed: 22819152	[DBAASP: 5417]
starPep_00000	linked_to	PubMed: 22328546	[Hemolytik: 2700, Hemolytik: 2701]
starPep_00000	linked_to	PubMed: 14596922	[DBAASP: 806, Hemolytik: 2354]
starPep_00000	linked_to	PubMed: 28314993	[AntiTbPdb: antitb_1879, DBAASP: 806]
starPep_00000	linked_to	PubMed: 26948237	[DBAASP: 5417]
starPep_00000	linked_to	PubMed: 21518845	[DBAASP: 806]
starPep_00000	linked_to	PubMed: 16678135	[DBAASP: 806]
starPep_00000	linked_to	PubMed: 7836358	[DBAASP: 806]
starPep_00000	linked_to	PubMed: 23389903	[AVPdb: AVP1240]
starPep_00000	linked_to	PubMed: 28669767	[DBAASP: 806]
starPep_00000	linked_to	PubMed: 12878508	[DBAASP: 806]
starPep_00000	linked_to	PubMed: 10795591	[DBAASP: 5417, Hemolytik: 2441]
starPep_00000	linked_to	PubMed: 30570475	[DBAASP: 806]
starPep_00000	linked_to	PubMed: 17065623	[Hemolytik: 1722]
starPep_00000	linked_to	PubMed: 20403370	[DRAMP_General: DRAMP03002]
starPep_00000	linked_to	PubMed: 11061996	[RAPD: 15]
starPep_00000	linked_to	PubMed: 12752440	[DBAASP: 806]
starPep_00000	linked_to	DOI: 10.1159/000330510	[BaAMP: 112]
starPep_00000	linked_to	PubMed: 6309516	[DRAMP_General: DRAMP03002]
starPep_00000	linked_to	PubMed: 7488630	[NeuroPep: NP03142]
starPep_00000	linked_to	PubMed: 17114219	[Hemolytik: 1076]
starPep_00000	linked_to	PubMed: 9568968	[CAMP_Validated: CAMPSQ1142, dbAMP: dbAMP_02895, HIPdb: HIP960, InverPep: 323, YADAMP: 1038]
starPep_00000	linked_to	UniprotKb: P01501	[AVPdb: AVP1240, CAMP_Validated: CAMPSQ1142, DRAMP: DRAMP03002, RAPD: 15, RAPD: 30]
starPep_00000	linked_to	UniprotKb: MEL_APIME	[StraPep: BP0754]
starPep_00000	linked_to	UniprotKb: P01503	[DRAMP: DRAMP03002]
starPep_00000	linked_to	PDB: 2MW6	[StraPep: BP0754]
starPep_00000	linked_to	UniprotKb: P68408	[dbAMP: dbAMP_02895]
starPep_00000	linked_to	PDB: 1BH1	[dbAMP: dbAMP_02895, DRAMP: DRAMP03002, StraPep: BP0754]
starPep_00000	linked_to	PDB: 3QRX	[ADAM: ADAM_1831, DRAMP: DRAMP03002, StraPep: BP0754]
starPep_00000	linked_to	PDB: 2MLT	[APD: AP00146, dbAMP: dbAMP_02895, DRAMP: DRAMP03002, StraPep: BP0754]
starPep_00000	modified_by	Amidation	[CancerPPD: 1841, CancerPPD: 1993, CancerPPD: 2145, CancerPPD: 2297, CancerPPD: 2450, CancerPPD: 2593, CancerPPD: 2736, CancerPPD: 3337, CancerPPD: 3338, CancerPPD: 3339, CancerPPD: 3340, CancerPPD: 3791, CancerPPD: 3797, CancerPPD: 3803, CancerPPD: 3809, CancerPPD: 3815, DBAASP: 5428, DBAASP: 5501, DBAASP: 806, Hemolytik: 1076, Hemolytik: 2354, Hemolytik: 2472, Hemolytik: 2770, Hemolytik: 3294, …
starPep_00000	modified_by	Lac=P-Amidophenyl-?-D-Lactopyranoside	[Hemolytik: 3296, SATPdb: satpdb19151]
starPep_00000	modified_by	Acetylation	[Hemolytik: 3295, SATPdb: satpdb14533]
starPep_00000	modified_by	Lac=P-Amidophenyl-?-D-Lactopyranoside And Suc=Succinyl	[Hemolytik: 3297, SATPdb: satpdb23592]
starPep_00000	modified_by	Amidation	[CancerPPD: 1841, CancerPPD: 1993, CancerPPD: 2145, CancerPPD: 2297, CancerPPD: 2450, CancerPPD: 2593, CancerPPD: 2736, CancerPPD: 3337, CancerPPD: 3338, CancerPPD: 3339, CancerPPD: 3340, CancerPPD: 3791, CancerPPD: 3797, CancerPPD: 3803, CancerPPD: 3809, CancerPPD: 3815, DBAASP: 5428, DBAASP: 5501, DBAASP: 806, Hemolytik: 1076, Hemolytik: 2354, Hemolytik: 2472, Hemolytik: 2770, Hemolytik: 3294, …
starPep_00000	modified_by	Lac=P-Amidophenyl-?-D-Lactopyranoside	[Hemolytik: 3296, SATPdb: satpdb19151]
starPep_00000	modified_by	Acetylation	[Hemolytik: 3295, SATPdb: satpdb14533]
starPep_00000	modified_by	Lac=P-Amidophenyl-?-D-Lactopyranoside And Suc=Succinyl	[Hemolytik: 3297, SATPdb: satpdb23592]
starPep_00000	constituted_by	P at position 14 is D Proline	[DBAASP: 5428]
starPep_00000	constituted_by	V at position 8 is D Valine	[DBAASP: 5501, DBAASP: 5502]
starPep_00000	constituted_by	V at position 5 is D Valine	[DBAASP: 5501, DBAASP: 5502]
starPep_00000	constituted_by	K at position 21 is D Lysine	[DBAASP: 5501, DBAASP: 5502]
starPep_00000	constituted_by	I at position 17 is D Isoleucine	[DBAASP: 5501, DBAASP: 5502]
starPep_24067	compiled_in	BaAMP	[BaAMP: 200]
starPep_24067	related_to	Antibiofilm	[BaAMP: 200]
starPep_24067	produced_by	Synthetic construct	[BaAMP: 200]
starPep_24067	assessed_against	Streptococcus mutans	[BaAMP: 200]
starPep_24067	linked_to	DOI: 10.1002/jbm.a.35511	[BaAMP: 200]
starPep_08394	compiled_in	SATPdb	[SATPdb: satpdb19146]
starPep_08394	compiled_in	BaAMP	[BaAMP: 97]
starPep_08394	related_to	Antibiofilm	[BaAMP: 97]
starPep_08394	related_to	Antimicrobial	[SATPdb: satpdb19146]
starPep_08394	produced_by	Synthetic construct	[BaAMP: 97]
starPep_08394	assessed_against	Staphylococcus aureus	[BaAMP: 97]
starPep_08394	linked_to	DOI: 10.1128/AAC.48.7.2544-2550.2004	[BaAMP: 97]
starPep_08394	modified_by	Amidation	[BaAMP: 97]
starPep_08394	modified_by	Amidation	[BaAMP: 97]
starPep_00561	compiled_in	ANTISTAPHYBASE	[ANTISTAPHYBASE: Staph. P 478]
starPep_00561	compiled_in	LAMP_Experimental	[LAMP_Experimental: L05ADEF539]
starPep_00561	compiled_in	SATPdb	[SATPdb: satpdb18202]
starPep_00561	compiled_in	InverPep	[InverPep: 98]
starPep_00561	compiled_in	dbAMP	[dbAMP: dbAMP_11932]
starPep_00561	compiled_in	Hemolytik	[Hemolytik: 3245]
starPep_00561	compiled_in	DRAMP_General	[DRAMP_General: DRAMP04668]
starPep_00561	compiled_in	APD	[APD: AP01976]
starPep_00561	compiled_in	CAMP_Validated	[CAMP_Validated: CAMPSQ3672]
starPep_00561	compiled_in	DBAASP	[DBAASP: 5241]
starPep_00561	compiled_in	YADAMP	[YADAMP: 2475]
starPep_00561	compiled_in	ADAM	[ADAM: ADAM_6231]
starPep_00561	related_to	Wound healing	[APD: AP01976, dbAMP: dbAMP_11932]
starPep_00561	related_to	Anti-Gram negative	[DBAASP: 5241, YADAMP: 2475]
starPep_00561	related_to	Anti-Gram positive	[DBAASP: 5241, YADAMP: 2475]
starPep_00561	related_to	Toxic to mammals	[DBAASP: 5241]
starPep_00561	related_to	Hemolytic	[SATPdb: satpdb18202]
starPep_00561	related_to	Toxic	[SATPdb: satpdb18202]
starPep_00561	related_to	Antibiofilm	[APD: AP01976, dbAMP: dbAMP_11932]
starPep_00561	related_to	Antibacterial	[ANTISTAPHYBASE: Staph. P 478, CAMP_Validated: CAMPSQ3672, dbAMP: dbAMP_11932, SATPdb: satpdb18202]
starPep_00561	related_to	Antimicrobial	[DRAMP_General: DRAMP04668, Hemolytik: 3245, LAMP_Experimental: L05ADEF539, SATPdb: satpdb18202]
starPep_00561	related_to	Antifungal	[APD: AP01976, DBAASP: 5241, dbAMP: dbAMP_11932, InverPep: 98, SATPdb: satpdb18202]
starPep_00561	assessed_against	Candida parapsilosis	[DBAASP: 5241]
starPep_00561	assessed_against	Human erythrocytes	[DBAASP: 5241, Hemolytik: 3245]
starPep_00561	assessed_against	Escherichia coli	[DBAASP: 5241, YADAMP: 2475]
starPep_00561	assessed_against	Staphylococcus epidermidis	[DBAASP: 5241, YADAMP: 2475]
starPep_00561	assessed_against	Trichosporon beigelii	[DBAASP: 5241]
starPep_00561	assessed_against	Salmonella typhimurium	[DBAASP: 5241, YADAMP: 2475]
starPep_00561	assessed_against	Pseudomonas aeruginosa	[DBAASP: 5241, YADAMP: 2475]
starPep_00561	assessed_against	Staphylococcus aureus	[ANTISTAPHYBASE: Staph. P 478, DBAASP: 5241, YADAMP: 2475]
starPep_00561	assessed_against	Bacillus subtilis	[DBAASP: 5241, YADAMP: 2475]
starPep_00561	assessed_against	Candida albicans	[DBAASP: 5241]
starPep_00561	linked_to	PubMed: 24393527	[DBAASP: 5241]
starPep_00561	linked_to	PubMed: 20721297	[APD: AP01976]
starPep_00561	linked_to	PubMed: 23137439	[CAMP_Validated: CAMPSQ3672, DBAASP: 5241, dbAMP: dbAMP_11932, DRAMP_General: DRAMP04668, Hemolytik: 3245, YADAMP: 2475]
starPep_00561	linked_to	UniprotKb: A9XFZ7	[ANTISTAPHYBASE: Staph. P 478, CAMP_Validated: CAMPSQ3672, dbAMP: dbAMP_11932]
starPep_00561	linked_to	PDB: 2LN4	[ADAM: ADAM_6231, APD: AP01976, DBAASP: 5241, dbAMP: dbAMP_11932]
starPep_00084	compiled_in	ANTISTAPHYBASE	[ANTISTAPHYBASE: MRSA.P 84]
starPep_00084	compiled_in	CAMP_Structure	[CAMP_Structure: CAMPST23]
starPep_00084	compiled_in	AMSDb	[AMSDb: SMAP29_SHEEP]
starPep_00084	compiled_in	SATPdb	[SATPdb: satpdb12888]
starPep_00084	compiled_in	dbAMP	[dbAMP: dbAMP_10442]
starPep_00084	compiled_in	DRAMP_General	[DRAMP_General: DRAMP02912]
starPep_00084	compiled_in	APD	[APD: AP00155]
starPep_00084	compiled_in	LAMP_Patent	[LAMP_Patent: L01A001008]
starPep_00084	compiled_in	CAMP_Validated	[CAMP_Validated: CAMPSQ877]
starPep_00084	compiled_in	DBAASP	[DBAASP: 1073, DBAASP: 6532]
starPep_00084	compiled_in	YADAMP	[YADAMP: 1186]
starPep_00084	compiled_in	CAMP_Patent	[CAMP_Patent: US 7071293]
starPep_00084	compiled_in	RAPD	[RAPD: 22, RAPD: 44]
starPep_00084	compiled_in	StraPep	[StraPep: BP0144]
starPep_00084	compiled_in	DRAMP_Patent	[DRAMP_Patent: DRAMP06418, DRAMP_Patent: DRAMP18843]
starPep_00084	compiled_in	ADAM	[ADAM: ADAM_5294]
starPep_00084	related_to	Surface-immobilization	[APD: AP00155]
starPep_00084	related_to	Cytotoxic	[SATPdb: satpdb12888]
starPep_00084	related_to	Anti-Gram negative	[AMSDb: SMAP29_SHEEP, APD: AP00155, DBAASP: 1073, DBAASP: 6532, dbAMP: dbAMP_10442, SATPdb: satpdb12888, YADAMP: 1186]
starPep_00084	related_to	Anti-Gram positive	[AMSDb: SMAP29_SHEEP, APD: AP00155, DBAASP: 1073, DBAASP: 6532, dbAMP: dbAMP_10442, SATPdb: satpdb12888, YADAMP: 1186]
starPep_00084	related_to	Toxic to mammals	[APD: AP00155, DBAASP: 6532, dbAMP: dbAMP_10442]
starPep_00084	related_to	Toxic	[SATPdb: satpdb12888]
starPep_00084	related_to	Antibiofilm	[APD: AP00155, dbAMP: dbAMP_10442]
starPep_00084	related_to	Antibacterial	[ANTISTAPHYBASE: MRSA.P 84, APD: AP00155, CAMP_Structure: CAMPST23, CAMP_Validated: CAMPSQ877, dbAMP: dbAMP_10442, DRAMP_General: DRAMP02912, SATPdb: satpdb12888]
starPep_00084	related_to	Antimicrobial	[CAMP_Patent: US 7071293, LAMP_Patent: L01A001008, RAPD: 22, RAPD: 44, SATPdb: satpdb12888, StraPep: BP0144]
starPep_00084	related_to	Antifungal	[AMSDb: SMAP29_SHEEP, APD: AP00155, CAMP_Validated: CAMPSQ877, DBAASP: 1073, dbAMP: dbAMP_10442, DRAMP_General: DRAMP02912, SATPdb: satpdb12888, YADAMP: 1186]
starPep_00084	produced_by	Ovis aries	[ADAM: ADAM_5294, AMSDb: SMAP29_SHEEP, APD: AP00155, CAMP_Validated: CAMPSQ877, DBAASP: 1073, DBAASP: 6532, dbAMP: dbAMP_10442, DRAMP_General: DRAMP02912, DRAMP_Patent: DRAMP18843, RAPD: 22, RAPD: 44, StraPep: BP0144]
starPep_00084	produced_by	Sus scrofa	[YADAMP: 1186]
starPep_00084	produced_by	Synthetic construct	[DRAMP_Patent: DRAMP06418]
starPep_00084	assessed_against	Rhodotorula rubra	[APD: AP00155]
starPep_00084	assessed_against	Corynebacterium pseudotuberculosis	[DBAASP: 1073]
starPep_00084	assessed_against	Mannheimia haemolytica	[DBAASP: 1073]
starPep_00084	assessed_against	Actinomyces israelii	[DBAASP: 1073]
starPep_00084	assessed_against	Actinomyces naeslundii	[DBAASP: 1073]
starPep_00084	assessed_against	Candida krusei	[DBAASP: 1073]
starPep_00084	assessed_against	Candida parapsilosis	[DBAASP: 1073]
starPep_00084	assessed_against	Pasteurella multocida	[DBAASP: 1073]
starPep_00084	assessed_against	Candida glabrata	[DBAASP: 1073]
starPep_00084	assessed_against	Burkholderia thailandensis	[DBAASP: 6532]
starPep_00084	assessed_against	Achromobacter xylosoxidans	[DBAASP: 1073]
starPep_00084	assessed_against	Stenotrophomonas maltophilia	[DBAASP: 1073]
starPep_00084	assessed_against	Bacillus anthracis	[DBAASP: 6532]
starPep_00084	assessed_against	Porphyromonas gingivalis	[DBAASP: 1073]
starPep_00084	assessed_against	Human embryonic	[DBAASP: 6532]
starPep_00084	assessed_against	Candida tropicalis	[DBAASP: 1073]
starPep_00084	assessed_against	Salmonella enterica	[DBAASP: 1073]
starPep_00084	assessed_against	Cryptococcus neoformans	[APD: AP00155]
starPep_00084	assessed_against	Salmonella enteritidis	[YADAMP: 1186]
starPep_00084	assessed_against	Serratia marcescens	[APD: AP00155]
starPep_00084	assessed_against	Bacillus megaterium	[APD: AP00155]
starPep_00084	assessed_against	Fusobacterium nucleatum	[DBAASP: 1073]
starPep_00084	assessed_against	Enterococcus faecalis	[APD: AP00155]
starPep_00084	assessed_against	Streptococcus sanguinis	[DBAASP: 1073]
starPep_00084	assessed_against	Human erythrocytes	[DBAASP: 6532]
starPep_00084	assessed_against	Escherichia coli	[APD: AP00155, DBAASP: 1073, DBAASP: 6532, DRAMP_General: DRAMP02912, YADAMP: 1186]
starPep_00084	assessed_against	Staphylococcus epidermidis	[APD: AP00155]
starPep_00084	assessed_against	Salmonella typhimurium	[APD: AP00155]
starPep_00084	assessed_against	Streptococcus mutans	[DBAASP: 1073]
starPep_00084	assessed_against	Klebsiella pneumoniae	[AMSDb: SMAP29_SHEEP, CAMP_Validated: CAMPSQ877, DBAASP: 1073, dbAMP: dbAMP_10442]
starPep_00084	assessed_against	Pseudomonas aeruginosa	[AMSDb: SMAP29_SHEEP, APD: AP00155, CAMP_Validated: CAMPSQ877, DBAASP: 1073, dbAMP: dbAMP_10442, DRAMP_General: DRAMP02912, YADAMP: 1186]
starPep_00084	assessed_against	Staphylococcus aureus	[AMSDb: SMAP29_SHEEP, APD: AP00155, CAMP_Validated: CAMPSQ877, DBAASP: 1073, dbAMP: dbAMP_10442, DRAMP_General: DRAMP02912, YADAMP: 1186]
starPep_00084	assessed_against	Bacillus subtilis	[DBAASP: 6532]
starPep_00084	assessed_against	Candida albicans	[AMSDb: SMAP29_SHEEP, APD: AP00155, CAMP_Validated: CAMPSQ877, DBAASP: 1073, dbAMP: dbAMP_10442, YADAMP: 1186]
starPep_00084	linked_to	PubMed: 21377841	[DBAASP: 6532]
starPep_00084	linked_to	PubMed: 7498547	[APD: AP00155]
starPep_00084	linked_to	PubMed: 15004048	[DBAASP: 1073]
starPep_00084	linked_to	PubMed: 15642466	[RAPD: 44]
starPep_00084	linked_to	PubMed: 11932493	[DRAMP_General: DRAMP02912]
starPep_00084	linked_to	PubMed: 12023033	[RAPD: 22]
starPep_00084	linked_to	PubMed: 8549789	[CAMP_Validated: CAMPSQ877, dbAMP: dbAMP_10442, DRAMP_General: DRAMP02912]
starPep_00084	linked_to	PubMed: 16997510	[DBAASP: 1073]
starPep_00084	linked_to	PubMed: 11600395	[DBAASP: 1073]
starPep_00084	linked_to	PubMed: 10931440	[YADAMP: 1186]
starPep_00084	linked_to	PubMed: 11856344	[CAMP_Structure: CAMPST23, dbAMP: dbAMP_10442]
starPep_00084	linked_to	UniprotKb: P49929	[CAMP_Validated: CAMPSQ877, DRAMP: DRAMP02912]
starPep_00084	linked_to	UniprotKb: SC51_SHEEP	[StraPep: BP0144]
starPep_00084	linked_to	PDB: 1FRY	[ADAM: ADAM_5294, AMSDb: SMAP29_SHEEP, APD: AP00155, CAMP_Structure: CAMPST23, dbAMP: dbAMP_10442, DRAMP: DRAMP02912, StraPep: BP0144]
starPep_00084	linked_to	UniprotKb: P49928	[AMSDb: SMAP29_SHEEP, CAMP_Structure: CAMPST23, CAMP_Validated: CAMPSQ877, dbAMP: dbAMP_10442, DRAMP: DRAMP02912, RAPD: 22, RAPD: 44]
starPep_00084	linked_to	PubMed: 27246787	[dbAMP: dbAMP_10442]
starPep_00084	linked_to	PubMed: 10768969	[DBAASP: 1073]
starPep_00084	linked_to	PubMed: 11557478	[DBAASP: 1073]
starPep_00084	modified_by	Acetylation	[DBAASP: 6532]
starPep_00084	modified_by	Amidation	[DBAASP: 6532]
starPep_00084	modified_by	Acetylation	[DBAASP: 6532]
starPep_00084	modified_by	Amidation	[DBAASP: 6532]
starPep_00297	compiled_in	ANTISTAPHYBASE	[ANTISTAPHYBASE: MRSA.P 37]
starPep_00297	compiled_in	LAMP_Experimental	[LAMP_Experimental: L01A001793]
starPep_00297	compiled_in	SATPdb	[SATPdb: satpdb11159, SATPdb: satpdb22390]
starPep_00297	compiled_in	dbAMP	[dbAMP: dbAMP_02744]
starPep_00297	compiled_in	CancerPPD	[CancerPPD: 4394]
starPep_00297	compiled_in	Hemolytik	[Hemolytik: 3991]
starPep_00297	compiled_in	DRAMP_General	[DRAMP_General: DRAMP02854]
starPep_00297	compiled_in	APD	[APD: AP00367]
starPep_00297	compiled_in	CAMP_Validated	[CAMP_Validated: CAMPSQ687]
starPep_00297	compiled_in	DBAASP	[DBAASP: 2383, DBAASP: 7038]
starPep_00297	compiled_in	ParaPep	[ParaPep: 1292, ParaPep: 1293]
starPep_00297	compiled_in	YADAMP	[YADAMP: 1126]
starPep_00297	compiled_in	ADAM	[ADAM: ADAM_1715]
starPep_00297	related_to	Cytotoxic	[SATPdb: satpdb22390]
starPep_00297	related_to	Anti-Gram negative	[APD: AP00367, DBAASP: 2383, DBAASP: 7038, dbAMP: dbAMP_02744, SATPdb: satpdb22390, YADAMP: 1126]
starPep_00297	related_to	Antiviral	[APD: AP00367, dbAMP: dbAMP_02744, SATPdb: satpdb22390]
starPep_00297	related_to	Antileishmania	[SATPdb: satpdb11159, SATPdb: satpdb22390]
starPep_00297	related_to	Anti-Gram positive	[APD: AP00367, DBAASP: 2383, dbAMP: dbAMP_02744, SATPdb: satpdb22390, YADAMP: 1126]
starPep_00297	related_to	Anticancer	[APD: AP00367, CancerPPD: 4394, dbAMP: dbAMP_02744, LAMP_Experimental: L01A001793, SATPdb: satpdb22390]
starPep_00297	related_to	Antitumor	[CancerPPD: 4394]
starPep_00297	related_to	Toxic to mammals	[APD: AP00367, DBAASP: 2383, dbAMP: dbAMP_02744]
starPep_00297	related_to	Hemolytic	[SATPdb: satpdb22390]
starPep_00297	related_to	Antiparasitic	[APD: AP00367, dbAMP: dbAMP_02744, ParaPep: 1292, ParaPep: 1293, SATPdb: satpdb11159, SATPdb: satpdb22390]
starPep_00297	related_to	Toxic	[SATPdb: satpdb22390]
starPep_00297	related_to	Antibiofilm	[APD: AP00367, dbAMP: dbAMP_02744]
starPep_00297	related_to	Antibacterial	[ANTISTAPHYBASE: MRSA.P 37, APD: AP00367, CAMP_Validated: CAMPSQ687, CancerPPD: 4394, dbAMP: dbAMP_02744, DRAMP_General: DRAMP02854, LAMP_Experimental: L01A001793, SATPdb: satpdb22390]
starPep_00297	related_to	Antimicrobial	[Hemolytik: 3991, ParaPep: 1292, ParaPep: 1293, SATPdb: satpdb11159, SATPdb: satpdb22390, YADAMP: 1126]
starPep_00297	related_to	Antifungal	[APD: AP00367, CAMP_Validated: CAMPSQ687, DBAASP: 2383, dbAMP: dbAMP_02744, DRAMP_General: DRAMP02854, LAMP_Experimental: L01A001793, SATPdb: satpdb22390, YADAMP: 1126]
starPep_00297	produced_by	Sinapis alba	[ADAM: ADAM_1715]
starPep_00297	produced_by	Bos taurus	[ANTISTAPHYBASE: MRSA.P 37, CAMP_Validated: CAMPSQ687, DBAASP: 2383, DBAASP: 7038, dbAMP: dbAMP_02744, DRAMP_General: DRAMP02854, LAMP_Experimental: L01A001793, YADAMP: 1126]
starPep_00297	assessed_against	Pasteurella multocida	[DBAASP: 7038]
starPep_00297	assessed_against	Streptococcus agalactiae	[DBAASP: 2383]
starPep_00297	assessed_against	Cryptococcus neoformans	[APD: AP00367, DBAASP: 2383, DRAMP_General: DRAMP02854, YADAMP: 1126]
starPep_00297	assessed_against	Serratia marcescens	[APD: AP00367, CAMP_Validated: CAMPSQ687, DBAASP: 2383, dbAMP: dbAMP_02744, DRAMP_General: DRAMP02854, YADAMP: 1126]
starPep_00297	assessed_against	Enterococcus faecium	[DBAASP: 2383]
starPep_00297	assessed_against	Leishmania	[APD: AP00367, ParaPep: 1292, ParaPep: 1293]
starPep_00297	assessed_against	Herpes simplex	[DBAASP: 2383]
starPep_00297	assessed_against	Bacillus megaterium	[APD: AP00367, DBAASP: 2383, DRAMP_General: DRAMP02854, YADAMP: 1126]
starPep_00297	assessed_against	Human erythrocytes	[DBAASP: 2383, Hemolytik: 3991]
starPep_00297	assessed_against	Escherichia coli	[APD: AP00367, CAMP_Validated: CAMPSQ687, DBAASP: 2383, DBAASP: 7038, dbAMP: dbAMP_02744, DRAMP_General: DRAMP02854, YADAMP: 1126]
starPep_00297	assessed_against	Staphylococcus epidermidis	[APD: AP00367, DBAASP: 2383, DRAMP_General: DRAMP02854, YADAMP: 1126]
starPep_00297	assessed_against	Salmonella typhimurium	[APD: AP00367, CAMP_Validated: CAMPSQ687, DBAASP: 2383, dbAMP: dbAMP_02744, DRAMP_General: DRAMP02854, YADAMP: 1126]
starPep_00297	assessed_against	Pseudomonas aeruginosa	[APD: AP00367, CAMP_Validated: CAMPSQ687, DBAASP: 2383, dbAMP: dbAMP_02744, DRAMP_General: DRAMP02854, YADAMP: 1126]
starPep_00297	assessed_against	Staphylococcus aureus	[APD: AP00367, CAMP_Validated: CAMPSQ687, DBAASP: 2383, dbAMP: dbAMP_02744, DRAMP_General: DRAMP02854, YADAMP: 1126]
starPep_00297	assessed_against	Bacillus subtilis	[DBAASP: 2383]
starPep_00297	assessed_against	Candida albicans	[APD: AP00367, DBAASP: 2383, DRAMP_General: DRAMP02854, YADAMP: 1126]
starPep_00297	linked_to	PubMed: 19735644	[DBAASP: 2383]
starPep_00297	linked_to	PubMed: 21655347	[ParaPep: 1292, ParaPep: 1293]
starPep_00297	linked_to	PubMed: 8706679	[DRAMP_General: DRAMP02854, LAMP_Experimental: L01A001793]
starPep_00297	linked_to	UniprotKb: P54229	[ANTISTAPHYBASE: MRSA.P 37, APD: AP00367, CAMP_Validated: CAMPSQ687, dbAMP: dbAMP_02744, DRAMP: DRAMP02854]
starPep_00297	linked_to	UniprotKb: B9UKL6	[DRAMP: DRAMP02854]
starPep_00297	linked_to	UniprotKb: A5PJ96	[DRAMP: DRAMP02854]
starPep_00297	linked_to	PubMed: 8910461	[APD: AP00367, CAMP_Validated: CAMPSQ687, CancerPPD: 4394, DBAASP: 2383, dbAMP: dbAMP_02744, DRAMP_General: DRAMP02854, Hemolytik: 3991, LAMP_Experimental: L01A001793, YADAMP: 1126]
starPep_00297	linked_to	PubMed: 19136450	[LAMP_Experimental: L01A001793]
starPep_00297	linked_to	PubMed: 15019203	[DBAASP: 2383]
starPep_00297	linked_to	PubMed: 16997510	[DBAASP: 7038]
starPep_00297	linked_to	PubMed: 27246787	[dbAMP: dbAMP_02744]
starPep_00297	linked_to	PubMed: 18957441	[CancerPPD: 4394]
starPep_00297	modified_by	Amidation	[DBAASP: 2383]
starPep_00297	modified_by	Amidation	[DBAASP: 2383]
starPep_08958	compiled_in	SATPdb	[SATPdb: satpdb10065]
starPep_08958	compiled_in	BaAMP	[BaAMP: 145]
starPep_08958	related_to	Antibiofilm	[BaAMP: 145]
starPep_08958	related_to	Antimicrobial	[SATPdb: satpdb10065]
starPep_08958	produced_by	Synthetic construct	[BaAMP: 145]
starPep_08958	assessed_against	Enterococcus faecalis	[BaAMP: 145]
starPep_08958	assessed_against	Escherichia coli	[BaAMP: 145]
starPep_08958	linked_to	DOI: 10.1039/c3tb21300e	[BaAMP: 145]
starPep_00049	compiled_in	Defensins	[Defensins: 292]
starPep_00049	compiled_in	DAMPD	[DAMPD: DAMPD_1194, DAMPD: DAMPD_995]
starPep_00049	compiled_in	UniProtKb	[UniProtKb: P0C8Y5]
starPep_00049	compiled_in	AMSDb	[AMSDb: PDEF1_HEUSA]
starPep_00049	compiled_in	dbAMP	[dbAMP: dbAMP_01044]
starPep_00049	compiled_in	DRAMP_General	[DRAMP_General: DRAMP00426]
starPep_00049	compiled_in	APD	[APD: AP00003]
starPep_00049	compiled_in	LAMP_Patent	[LAMP_Patent: L01A002043]
starPep_00049	compiled_in	BaAMP	[BaAMP: 236]
starPep_00049	compiled_in	CAMP_Validated	[CAMP_Validated: CAMPSQ915]
starPep_00049	compiled_in	DBAASP	[DBAASP: 1924]
starPep_00049	compiled_in	YADAMP	[YADAMP: 1961]
starPep_00049	compiled_in	CAMP_Patent	[CAMP_Patent: US 6605698]
starPep_00049	compiled_in	StraPep	[StraPep: BP1226]
starPep_00049	compiled_in	DRAMP_Patent	[DRAMP_Patent: DRAMP14349, DRAMP_Patent: DRAMP19334]
starPep_00049	compiled_in	ADAM	[ADAM: ADAM_0615]
starPep_00049	related_to	Anti-Gram negative	[DBAASP: 1924]
starPep_00049	related_to	Anti-Gram positive	[DBAASP: 1924]
starPep_00049	related_to	Antibiofilm	[BaAMP: 236]
starPep_00049	related_to	Antimicrobial	[CAMP_Patent: US 6605698, LAMP_Patent: L01A002043, StraPep: BP1226, UniProtKb: P0C8Y5]
starPep_00049	related_to	Antifungal	[AMSDb: PDEF1_HEUSA, APD: AP00003, CAMP_Validated: CAMPSQ915, DAMPD: DAMPD_1194, DAMPD: DAMPD_995, DBAASP: 1924, dbAMP: dbAMP_01044, DRAMP_General: DRAMP00426, UniProtKb: P0C8Y5]
starPep_00049	produced_by	Heuchera sanguinea	[ADAM: ADAM_0615, AMSDb: PDEF1_HEUSA, APD: AP00003, CAMP_Validated: CAMPSQ915, DAMPD: DAMPD_1194, DAMPD: DAMPD_995, DBAASP: 1924, dbAMP: dbAMP_01044, Defensins: 292, DRAMP_General: DRAMP00426, DRAMP_Patent: DRAMP14349, StraPep: BP1226, UniProtKb: P0C8Y5, YADAMP: 1961]
starPep_00049	produced_by	Synthetic construct	[DRAMP_Patent: DRAMP19334]
starPep_00049	assessed_against	Cladosporium sphaerospermum	[APD: AP00003, CAMP_Validated: CAMPSQ915, DBAASP: 1924, dbAMP: dbAMP_01044, DRAMP_General: DRAMP00426]
starPep_00049	assessed_against	Leptosphaeria maculans	[APD: AP00003, CAMP_Validated: CAMPSQ915, DBAASP: 1924, dbAMP: dbAMP_01044, DRAMP_General: DRAMP00426]
starPep_00049	assessed_against	Fusarium moniliforme	[APD: AP00003]
starPep_00049	assessed_against	Aspergillus flavus	[APD: AP00003]
starPep_00049	assessed_against	Fusarium culmorum	[APD: AP00003, CAMP_Validated: CAMPSQ915, DBAASP: 1924, dbAMP: dbAMP_01044, DRAMP_General: DRAMP00426]
starPep_00049	assessed_against	Neurospora crassa	[APD: AP00003, DBAASP: 1924, DRAMP_General: DRAMP00426]
starPep_00049	assessed_against	Botrytis cinerea	[APD: AP00003, CAMP_Validated: CAMPSQ915, DBAASP: 1924, dbAMP: dbAMP_01044, DRAMP_General: DRAMP00426]
starPep_00049	assessed_against	Micrococcus luteus	[DBAASP: 1924]
starPep_00049	assessed_against	Streptococcus faecalis	[DBAASP: 1924]
starPep_00049	assessed_against	Proteus vulgaris	[DBAASP: 1924]
starPep_00049	assessed_against	Escherichia coli	[DBAASP: 1924]
starPep_00049	assessed_against	Staphylococcus aureus	[DBAASP: 1924]
starPep_00049	assessed_against	Bacillus subtilis	[DBAASP: 1924]
starPep_00049	assessed_against	Candida albicans	[BaAMP: 236]
starPep_00049	linked_to	PubMed: 16284838	[DRAMP_General: DRAMP00426, UniProtKb: P0C8Y5]
starPep_00049	linked_to	DOI: 10.1371/journal.pone.0132701	[BaAMP: 236]
starPep_00049	linked_to	PubMed: 9405418	[DRAMP_General: DRAMP00426, UniProtKb: P0C8Y5]
starPep_00049	linked_to	UniprotKb: DEF1_HEUSA	[StraPep: BP1226]
starPep_00049	linked_to	PDB: 2N2Q	[StraPep: BP1226, UniProtKb: P0C8Y5]
starPep_00049	linked_to	UniprotKb: P0C8Y5	[CAMP_Validated: CAMPSQ915, DAMPD: DAMPD_1194, DAMPD: DAMPD_995, Defensins: 292, DRAMP: DRAMP00426, UniProtKb: P0C8Y5]
starPep_00049	linked_to	UniprotKb: Q7M1F4	[AMSDb: PDEF1_HEUSA, CAMP_Validated: CAMPSQ915, dbAMP: dbAMP_01044, DRAMP: DRAMP00426, UniProtKb: Q7M1F4]
starPep_00049	linked_to	PubMed: 7628617	[APD: AP00003, CAMP_Validated: CAMPSQ915, DAMPD: DAMPD_1194, DAMPD: DAMPD_995, DBAASP: 1924, dbAMP: dbAMP_01044, DRAMP_General: DRAMP00426, UniProtKb: P0C8Y5, YADAMP: 1961]
starPep_00023	compiled_in	CAMP_Structure	[CAMP_Structure: CAMPST32, CAMP_Structure: CAMPST500, CAMP_Structure: CAMPST515, CAMP_Structure: CAMPST516]
starPep_00023	compiled_in	SATPdb	[SATPdb: satpdb15262, SATPdb: satpdb17617, SATPdb: satpdb25025]
starPep_00023	compiled_in	CancerPPD	[CancerPPD: 4434]
starPep_00023	compiled_in	DRAMP_General	[DRAMP_General: DRAMP02722]
starPep_00023	compiled_in	APD	[APD: AP00451]
starPep_00023	compiled_in	LAMP_Patent	[LAMP_Patent: L01A001450]
starPep_00023	compiled_in	BaAMP	[BaAMP: 92]
starPep_00023	compiled_in	AVPdb	[AVPdb: AVP1241, AVPdb: AVP1554]
starPep_00023	compiled_in	DBAASP	[DBAASP: 8282]
starPep_00023	compiled_in	ParaPep	[ParaPep: 1355, ParaPep: 1356, ParaPep: 1424, ParaPep: 1425]
starPep_00023	compiled_in	YADAMP	[YADAMP: 1500]
starPep_00023	compiled_in	CAMP_Patent	[CAMP_Patent: US 6399370]
starPep_00023	compiled_in	RAPD	[RAPD: 28]
starPep_00023	compiled_in	AntiTbPdb	[AntiTbPdb: antitb_1583, AntiTbPdb: antitb_1584, AntiTbPdb: antitb_1585, AntiTbPdb: antitb_1586, AntiTbPdb: antitb_1587, AntiTbPdb: antitb_1588, AntiTbPdb: antitb_1589, AntiTbPdb: antitb_1590, AntiTbPdb: antitb_1591, AntiTbPdb: antitb_1592, AntiTbPdb: antitb_1593, AntiTbPdb: antitb_1594, AntiTbPdb: antitb_1595, AntiTbPdb: antitb_1596, AntiTbPdb: antitb_1597, AntiTbPdb: antitb_1598, AntiTbPdb: ant…
starPep_00023	compiled_in	StraPep	[StraPep: BP0784]
starPep_00023	compiled_in	DRAMP_Patent	[DRAMP_Patent: DRAMP05564, DRAMP_Patent: DRAMP19176]
starPep_00023	compiled_in	ADAM	[ADAM: ADAM_0621]
starPep_00023	related_to	Blood-Brain barrier	[SATPdb: satpdb15262]
starPep_00023	related_to	Anti-Gram negative	[APD: AP00451, DBAASP: 8282, SATPdb: satpdb25025, YADAMP: 1500]
starPep_00023	related_to	Anti-HIV	[APD: AP00451]
starPep_00023	related_to	Antiviral	[APD: AP00451, AVPdb: AVP1241, AVPdb: AVP1554, SATPdb: satpdb25025]
starPep_00023	related_to	Antileishmania	[SATPdb: satpdb25025]
starPep_00023	related_to	Anti-Gram positive	[APD: AP00451, DBAASP: 8282, SATPdb: satpdb25025]
starPep_00023	related_to	Drug delivery	[SATPdb: satpdb15262]
starPep_00023	related_to	Anticancer	[APD: AP00451, CancerPPD: 4434, LAMP_Patent: L01A001450, SATPdb: satpdb17617, SATPdb: satpdb25025]
starPep_00023	related_to	Antitumor	[CancerPPD: 4434]
starPep_00023	related_to	Toxic to mammals	[DBAASP: 8282]
starPep_00023	related_to	Antiparasitic	[ParaPep: 1355, ParaPep: 1356, ParaPep: 1424, ParaPep: 1425, SATPdb: satpdb25025]
starPep_00023	related_to	Antitrypanosomic	[SATPdb: satpdb25025]
starPep_00023	related_to	Antibiofilm	[BaAMP: 92]
starPep_00023	related_to	Antibacterial	[AntiTbPdb: antitb_1583, AntiTbPdb: antitb_1584, AntiTbPdb: antitb_1585, AntiTbPdb: antitb_1586, AntiTbPdb: antitb_1587, AntiTbPdb: antitb_1588, AntiTbPdb: antitb_1589, AntiTbPdb: antitb_1590, AntiTbPdb: antitb_1591, AntiTbPdb: antitb_1592, AntiTbPdb: antitb_1593, AntiTbPdb: antitb_1594, AntiTbPdb: antitb_1595, AntiTbPdb: antitb_1596, AntiTbPdb: antitb_1597, AntiTbPdb: antitb_1598, AntiTbPdb: ant…
starPep_00023	related_to	Antimicrobial	[CAMP_Patent: US 6399370, LAMP_Patent: L01A001450, ParaPep: 1355, ParaPep: 1356, ParaPep: 1424, ParaPep: 1425, RAPD: 28, SATPdb: satpdb17617, SATPdb: satpdb25025, StraPep: BP0784]
starPep_00023	related_to	Antifungal	[CAMP_Structure: CAMPST32, DBAASP: 8282]
starPep_00023	produced_by	Pongo pygmaeus	[DBAASP: 8282, DRAMP_General: DRAMP02722]
starPep_00023	produced_by	Homo sapiens	[ADAM: ADAM_0621, APD: AP00451, BaAMP: 92, DBAASP: 8282, DRAMP_Patent: DRAMP05564, RAPD: 28, StraPep: BP0784, YADAMP: 1500]
starPep_00023	produced_by	Synthetic construct	[DRAMP_Patent: DRAMP19176]
starPep_00023	assessed_against	BK virus	[AVPdb: AVP1554]
starPep_00023	assessed_against	Fibrosarcoma	[CancerPPD: 4434]
starPep_00023	assessed_against	Cryptococcus neoformans	[BaAMP: 92]
starPep_00023	assessed_against	Leishmania	[ParaPep: 1355, ParaPep: 1356]
starPep_00023	assessed_against	Herpes simplex	[AVPdb: AVP1241]
starPep_00023	assessed_against	Acinetobacter baumannii	[DBAASP: 8282]
starPep_00023	assessed_against	Trypanosoma	[ParaPep: 1424, ParaPep: 1425]
starPep_00023	assessed_against	Human erythrocytes	[DBAASP: 8282]
starPep_00023	assessed_against	Escherichia coli	[APD: AP00451, DBAASP: 8282, YADAMP: 1500]
starPep_00023	assessed_against	Mycobacterium tuberculosis	[AntiTbPdb: antitb_1583, AntiTbPdb: antitb_1584, AntiTbPdb: antitb_1585, AntiTbPdb: antitb_1586, AntiTbPdb: antitb_1587, AntiTbPdb: antitb_1588, AntiTbPdb: antitb_1589, AntiTbPdb: antitb_1590, AntiTbPdb: antitb_1591, AntiTbPdb: antitb_1592, AntiTbPdb: antitb_1593, AntiTbPdb: antitb_1594, AntiTbPdb: antitb_1595, AntiTbPdb: antitb_1596, AntiTbPdb: antitb_1597, AntiTbPdb: antitb_1598, AntiTbPdb: ant…
starPep_00023	assessed_against	Staphylococcus aureus	[APD: AP00451]
starPep_00023	assessed_against	Candida albicans	[APD: AP00451, DBAASP: 8282]
starPep_00023	linked_to	PubMed: 23980689	[DBAASP: 8282]
starPep_00023	linked_to	PubMed: 11486002	[CAMP_Structure: CAMPST515, CAMP_Structure: CAMPST516]
starPep_00023	linked_to	PubMed: 11741980	[CAMP_Structure: CAMPST32]
starPep_00023	linked_to	PubMed: 21672084	[DBAASP: 8282]
starPep_00023	linked_to	PubMed: 7628632	[APD: AP00451, CancerPPD: 4434]
starPep_00023	linked_to	PubMed: 11714914	[CAMP_Structure: CAMPST500]
starPep_00023	linked_to	PubMed: 28856417	[DBAASP: 8282]
starPep_00023	linked_to	PubMed: 18809937	[DBAASP: 8282]
starPep_00023	linked_to	PubMed: 11862391	[DRAMP_General: DRAMP02722]
starPep_00023	linked_to	PDB: 2NLC	[StraPep: BP0784]
starPep_00023	linked_to	PDB: 1E4S	[APD: AP00451, CAMP_Structure: CAMPST500, DBAASP: 8282, StraPep: BP0784]
starPep_00023	linked_to	UniprotKb: P60022	[AVPdb: AVP1241, AVPdb: AVP1554, CAMP_Structure: CAMPST32, CAMP_Structure: CAMPST500, CAMP_Structure: CAMPST515, CAMP_Structure: CAMPST516, RAPD: 28]
starPep_00023	linked_to	PDB: 2NLG	[StraPep: BP0784]
starPep_00023	linked_to	PDB: 2NLB	[StraPep: BP0784]
starPep_00023	linked_to	PDB: 2NLH	[StraPep: BP0784]
starPep_00023	linked_to	PDB: 2PLZ	[StraPep: BP0784]
starPep_00023	linked_to	PDB: 1IJV	[CAMP_Structure: CAMPST516, StraPep: BP0784]
starPep_00023	linked_to	UniprotKb: DEFB1_HUMAN	[StraPep: BP0784]
starPep_00023	linked_to	PDB: 2NLD	[StraPep: BP0784]
starPep_00023	linked_to	UniprotKb: P61263	[DRAMP: DRAMP02722]
starPep_00023	linked_to	PDB: 2NLF	[StraPep: BP0784]
starPep_00023	linked_to	UniprotKb: A4H1Z4	[DRAMP: DRAMP02722]
starPep_00023	linked_to	PDB: 2NLQ	[StraPep: BP0784]
starPep_00023	linked_to	PDB: 2NLE	[StraPep: BP0784]
starPep_00023	linked_to	PDB: 1KJ5	[CAMP_Structure: CAMPST32, StraPep: BP0784]
starPep_00023	linked_to	PDB: 2NLP	[StraPep: BP0784]
starPep_00023	linked_to	PDB: 1IJU	[CAMP_Structure: CAMPST515, StraPep: BP0784]
starPep_00023	linked_to	PDB: 2NLS	[StraPep: BP0784]
starPep_00023	linked_to	PubMed: 18782756	[AVPdb: AVP1554]
starPep_00023	linked_to	PubMed: 12825184	[ParaPep: 1424, ParaPep: 1425]
starPep_00023	linked_to	PubMed: 15245864	[AntiTbPdb: antitb_1583, AntiTbPdb: antitb_1584, AntiTbPdb: antitb_1585, AntiTbPdb: antitb_1586, AntiTbPdb: antitb_1587, AntiTbPdb: antitb_1588, AntiTbPdb: antitb_1589, AntiTbPdb: antitb_1590, AntiTbPdb: antitb_1591, AntiTbPdb: antitb_1592, AntiTbPdb: antitb_1593, AntiTbPdb: antitb_1594, AntiTbPdb: antitb_1595, AntiTbPdb: antitb_1596, AntiTbPdb: antitb_1597, AntiTbPdb: antitb_1598, AntiTbPdb: ant…
starPep_00023	linked_to	DOI: 10.1128/IAI.00995-06	[BaAMP: 92]
starPep_00023	linked_to	PubMed: 18957441	[CancerPPD: 4434]
starPep_00023	linked_to	PubMed: 22664071	[ParaPep: 1355, ParaPep: 1356]
starPep_00023	linked_to	PubMed: 23389903	[AVPdb: AVP1241]
starPep_00023	linked_to	PubMed: 15177279	[RAPD: 28]
starPep_12035	compiled_in	dbAMP	[dbAMP: dbAMP_12356]
starPep_12035	compiled_in	APD	[APD: AP02925]
starPep_12035	related_to	Anti-Gram positive	[APD: AP02925, dbAMP: dbAMP_12356]
starPep_12035	related_to	Antibiofilm	[APD: AP02925, dbAMP: dbAMP_12356]
starPep_12035	related_to	Antibacterial	[dbAMP: dbAMP_12356]
starPep_12035	produced_by	Staphylococcus hyicus	[APD: AP02925, dbAMP: dbAMP_12356]
starPep_12035	assessed_against	Staphylococcus saprophyticus	[APD: AP02925]
starPep_12035	assessed_against	Staphylococcus aureus	[APD: AP02925]
starPep_12035	linked_to	PubMed: 28705677	[APD: AP02925, dbAMP: dbAMP_12356]
starPep_00361	compiled_in	LAMP_Experimental	[LAMP_Experimental: L01A000064]
starPep_00361	compiled_in	SATPdb	[SATPdb: satpdb18950, SATPdb: satpdb22847]
starPep_00361	compiled_in	dbAMP	[dbAMP: dbAMP_05534]
starPep_00361	compiled_in	CancerPPD	[CancerPPD: 1231, CancerPPD: 1232, CancerPPD: 1233, CancerPPD: 1234, CancerPPD: 1243, CancerPPD: 1244, CancerPPD: 1245, CancerPPD: 1246, CancerPPD: 1247, CancerPPD: 1248, CancerPPD: 1249, CancerPPD: 1250, CancerPPD: 1251, CancerPPD: 4601]
starPep_00361	compiled_in	DRAMP_General	[DRAMP_General: DRAMP03511]
starPep_00361	compiled_in	BaAMP	[BaAMP: 142]
starPep_00361	compiled_in	AVPdb	[AVPdb: AVP0422]
starPep_00361	compiled_in	CAMP_Validated	[CAMP_Validated: CAMPSQ58]
starPep_00361	compiled_in	DBAASP	[DBAASP: 573]
starPep_00361	compiled_in	ParaPep	[ParaPep: 1245, ParaPep: 1499, ParaPep: 1500, ParaPep: 1501, ParaPep: 1502]
starPep_00361	compiled_in	YADAMP	[YADAMP: 1484]
starPep_00361	compiled_in	DRAMP_Patent	[DRAMP_Patent: DRAMP18008]
starPep_00361	compiled_in	ADAM	[ADAM: ADAM_3673]
starPep_00361	related_to	Antiplasmodial	[SATPdb: satpdb18950]
starPep_00361	related_to	Anti-Gram negative	[DBAASP: 573, dbAMP: dbAMP_05534]
starPep_00361	related_to	Antiviral	[AVPdb: AVP0422, SATPdb: satpdb22847]
starPep_00361	related_to	Anti-Gram positive	[DBAASP: 573, dbAMP: dbAMP_05534]
starPep_00361	related_to	Anticancer	[CancerPPD: 1231, CancerPPD: 1232, CancerPPD: 1233, CancerPPD: 1234, CancerPPD: 1243, CancerPPD: 1244, CancerPPD: 1245, CancerPPD: 1246, CancerPPD: 1247, CancerPPD: 1248, CancerPPD: 1249, CancerPPD: 1250, CancerPPD: 1251, CancerPPD: 4601, DBAASP: 573, SATPdb: satpdb18950, SATPdb: satpdb22847]
starPep_00361	related_to	Antitumor	[CancerPPD: 1231, CancerPPD: 1232, CancerPPD: 1233, CancerPPD: 1234, CancerPPD: 1243, CancerPPD: 1244, CancerPPD: 1245, CancerPPD: 1246, CancerPPD: 1247, CancerPPD: 1248, CancerPPD: 1249, CancerPPD: 1250, CancerPPD: 1251, CancerPPD: 4601]
starPep_00361	related_to	Toxic to mammals	[DBAASP: 573]
starPep_00361	related_to	Antiparasitic	[ParaPep: 1245, ParaPep: 1499, ParaPep: 1500, ParaPep: 1501, ParaPep: 1502, SATPdb: satpdb18950]
starPep_00361	related_to	Antibiofilm	[BaAMP: 142]
starPep_00361	related_to	Antibacterial	[CAMP_Validated: CAMPSQ58, CancerPPD: 1231, CancerPPD: 1232, CancerPPD: 1233, CancerPPD: 1234, CancerPPD: 1243, CancerPPD: 1244, CancerPPD: 1245, CancerPPD: 1246, CancerPPD: 1247, CancerPPD: 1248, CancerPPD: 1249, CancerPPD: 1250, CancerPPD: 1251, CancerPPD: 4601, dbAMP: dbAMP_05534, DRAMP_General: DRAMP03511, LAMP_Experimental: L01A000064, SATPdb: satpdb18950, SATPdb: satpdb22847]
starPep_00361	related_to	Antimicrobial	[ParaPep: 1245, ParaPep: 1499, ParaPep: 1500, ParaPep: 1501, ParaPep: 1502, SATPdb: satpdb18950, SATPdb: satpdb22847]
starPep_00361	produced_by	Hyalophora cecropia	[ADAM: ADAM_3673, CAMP_Validated: CAMPSQ58, CancerPPD: 1231, CancerPPD: 1232, CancerPPD: 1233, CancerPPD: 1234, CancerPPD: 1243, CancerPPD: 1244, CancerPPD: 1245, CancerPPD: 1246, CancerPPD: 1247, CancerPPD: 1248, CancerPPD: 1249, CancerPPD: 1250, CancerPPD: 1251, DBAASP: 573, dbAMP: dbAMP_05534, DRAMP_General: DRAMP03511, LAMP_Experimental: L01A000064, YADAMP: 1484]
starPep_00361	produced_by	Synthetic construct	[CancerPPD: 4601, DRAMP_Patent: DRAMP18008]
starPep_00361	produced_by	Insecta	[BaAMP: 142]
starPep_00361	assessed_against	Junin virus	[AVPdb: AVP0422]
starPep_00361	assessed_against	Gastric cancer	[CancerPPD: 4601]
starPep_00361	assessed_against	Human fibroblasts	[DBAASP: 573]
starPep_00361	assessed_against	Ovarian cancer	[CancerPPD: 1244, CancerPPD: 1246, CancerPPD: 1250]
starPep_00361	assessed_against	Xenorhabdus nematophila	[CAMP_Validated: CAMPSQ58, DBAASP: 573, dbAMP: dbAMP_05534, DRAMP_General: DRAMP03511]
starPep_00361	assessed_against	Bacillus thuringiensis	[CAMP_Validated: CAMPSQ58, DBAASP: 573, dbAMP: dbAMP_05534, DRAMP_General: DRAMP03511]
starPep_00361	assessed_against	Staphylococcus capitis	[DBAASP: 573]
starPep_00361	assessed_against	Human promyelocytic	[DBAASP: 573]
starPep_00361	assessed_against	Human lymphoblastic	[DBAASP: 573]
starPep_00361	assessed_against	Human lung	[DBAASP: 573]
starPep_00361	assessed_against	Micrococcus luteus	[CAMP_Validated: CAMPSQ58, DBAASP: 573, dbAMP: dbAMP_05534, DRAMP_General: DRAMP03511]
starPep_00361	assessed_against	Streptococcus faecalis	[CAMP_Validated: CAMPSQ58, DBAASP: 573, dbAMP: dbAMP_05534, DRAMP_General: DRAMP03511]
starPep_00361	assessed_against	Human gastric	[DBAASP: 573]
starPep_00361	assessed_against	Plasmodium	[ParaPep: 1245, ParaPep: 1499, ParaPep: 1500, ParaPep: 1501, ParaPep: 1502]
starPep_00361	assessed_against	Mouse fibroblasts	[DBAASP: 573]
starPep_00361	assessed_against	Serratia marcescens	[CAMP_Validated: CAMPSQ58, DBAASP: 573, dbAMP: dbAMP_05534, DRAMP_General: DRAMP03511]
starPep_00361	assessed_against	Leukemia cancer	[CancerPPD: 1231, CancerPPD: 1243]
starPep_00361	assessed_against	Colon cancer	[CancerPPD: 1233, CancerPPD: 1234, CancerPPD: 1245, CancerPPD: 1247, CancerPPD: 1249]
starPep_00361	assessed_against	Clostridium perfringens	[DBAASP: 573]
starPep_00361	assessed_against	Bacteroides fragilis	[DBAASP: 573]
starPep_00361	assessed_against	Bacillus megaterium	[CAMP_Validated: CAMPSQ58, DBAASP: 573, dbAMP: dbAMP_05534, DRAMP_General: DRAMP03511]
starPep_00361	assessed_against	Enterococcus faecalis	[DBAASP: 573]
starPep_00361	assessed_against	Human erythrocytes	[DBAASP: 573]
starPep_00361	assessed_against	Streptococcus pyogenes	[DBAASP: 573]
starPep_00361	assessed_against	Breast cancer	[CancerPPD: 1232, CancerPPD: 1248, CancerPPD: 1251]
starPep_00361	assessed_against	Escherichia coli	[BaAMP: 142, CAMP_Validated: CAMPSQ58, DBAASP: 573, dbAMP: dbAMP_05534, DRAMP_General: DRAMP03511]
starPep_00361	assessed_against	Staphylococcus epidermidis	[DBAASP: 573]
starPep_00361	assessed_against	Mycobacterium tuberculosis	[DBAASP: 573]
starPep_00361	assessed_against	Salmonella typhimurium	[DBAASP: 573]
starPep_00361	assessed_against	Proteus mirabilis	[DBAASP: 573]
starPep_00361	assessed_against	Pseudomonas aeruginosa	[BaAMP: 142, CAMP_Validated: CAMPSQ58, DBAASP: 573, dbAMP: dbAMP_05534, DRAMP_General: DRAMP03511]
starPep_00361	assessed_against	Staphylococcus aureus	[BaAMP: 142, DBAASP: 573]
starPep_00361	assessed_against	Bacillus subtilis	[BaAMP: 142, CAMP_Validated: CAMPSQ58, DBAASP: 573, dbAMP: dbAMP_05534, DRAMP_General: DRAMP03511]
starPep_00361	assessed_against	Acinetobacter calcoaceticus	[DBAASP: 573]
starPep_00361	linked_to	PubMed: 3840100	[LAMP_Experimental: L01A000064]
starPep_00361	linked_to	DOI: 10.1016/j.colsurfb.2013.04.050	[BaAMP: 142]
starPep_00361	linked_to	PubMed: 3857578	[DBAASP: 573, LAMP_Experimental: L01A000064]
starPep_00361	linked_to	PubMed: 19428759	[DBAASP: 573]
starPep_00361	linked_to	PubMed: 30297841	[DBAASP: 573]
starPep_00361	linked_to	PubMed: 3127206	[LAMP_Experimental: L01A000064]
starPep_00361	linked_to	PubMed: 15496597	[CancerPPD: 4601]
starPep_00361	linked_to	UniprotKb: P01508	[AVPdb: AVP0422, CAMP_Validated: CAMPSQ58, dbAMP: dbAMP_05534, DRAMP: DRAMP03511]
starPep_00361	linked_to	PubMed: 22569076	[DBAASP: 573]
starPep_00361	linked_to	PubMed: 8836811	[DBAASP: 573]
starPep_00361	linked_to	PubMed: 7849420	[CancerPPD: 1231, CancerPPD: 1232, CancerPPD: 1233, CancerPPD: 1234, CancerPPD: 1243, CancerPPD: 1244, CancerPPD: 1245, CancerPPD: 1246, CancerPPD: 1247, CancerPPD: 1248, CancerPPD: 1249, CancerPPD: 1250, CancerPPD: 1251]
starPep_00361	linked_to	PubMed: 19454655	[LAMP_Experimental: L01A000064]
starPep_00361	linked_to	PubMed: 7140755	[CAMP_Validated: CAMPSQ58, DBAASP: 573, dbAMP: dbAMP_05534, DRAMP_General: DRAMP03511]
starPep_00361	linked_to	PubMed: 2759705	[ParaPep: 1499, ParaPep: 1500, ParaPep: 1501, ParaPep: 1502]
starPep_00361	linked_to	PubMed: 1693777	[ParaPep: 1245]
starPep_00361	linked_to	PubMed: 15081088	[AVPdb: AVP0422]
starPep_00361	modified_by	Amidation	[CancerPPD: 1231, CancerPPD: 1232, CancerPPD: 1233, CancerPPD: 1234, CancerPPD: 1243, CancerPPD: 1244, CancerPPD: 1245, CancerPPD: 1246, CancerPPD: 1247, CancerPPD: 1248, CancerPPD: 1249, CancerPPD: 1250, CancerPPD: 1251, DBAASP: 573, ParaPep: 1245, ParaPep: 1499, ParaPep: 1500, ParaPep: 1501, ParaPep: 1502, SATPdb: satpdb18950]
starPep_00361	modified_by	Amidation	[CancerPPD: 1231, CancerPPD: 1232, CancerPPD: 1233, CancerPPD: 1234, CancerPPD: 1243, CancerPPD: 1244, CancerPPD: 1245, CancerPPD: 1246, CancerPPD: 1247, CancerPPD: 1248, CancerPPD: 1249, CancerPPD: 1250, CancerPPD: 1251, DBAASP: 573, ParaPep: 1245, ParaPep: 1499, ParaPep: 1500, ParaPep: 1501, ParaPep: 1502, SATPdb: satpdb18950]
starPep_00511	compiled_in	Bactibase	[Bactibase: BAC047]
starPep_00511	compiled_in	DRAMP_Clinical	[DRAMP_Clinical: DRAMP18174]
starPep_00511	compiled_in	LAMP_Experimental	[LAMP_Experimental: L01A000117]
starPep_00511	compiled_in	SATPdb	[SATPdb: satpdb18469]
starPep_00511	compiled_in	dbAMP	[dbAMP: dbAMP_04906]
starPep_00511	compiled_in	DRAMP_General	[DRAMP_General: DRAMP00036]
starPep_00511	compiled_in	APD	[APD: AP00205]
starPep_00511	compiled_in	BaAMP	[BaAMP: 43]
starPep_00511	compiled_in	CAMP_Validated	[CAMP_Validated: CAMPSQ107]
starPep_00511	compiled_in	YADAMP	[YADAMP: 1418]
starPep_00511	compiled_in	DRAMP_Patent	[DRAMP_Patent: DRAMP05642]
starPep_00511	compiled_in	ADAM	[ADAM: ADAM_3282]
starPep_00511	related_to	Spermicidal	[APD: AP00205, dbAMP: dbAMP_04906]
starPep_00511	related_to	Surface-immobilization	[APD: AP00205, dbAMP: dbAMP_04906]
starPep_00511	related_to	Wound healing	[APD: AP00205, dbAMP: dbAMP_04906]
starPep_00511	related_to	Cytotoxic	[SATPdb: satpdb18469]
starPep_00511	related_to	Anti-Gram positive	[APD: AP00205, Bactibase: BAC047, dbAMP: dbAMP_04906, SATPdb: satpdb18469]
starPep_00511	related_to	Anticancer	[APD: AP00205, dbAMP: dbAMP_04906, SATPdb: satpdb18469]
starPep_00511	related_to	Toxic	[SATPdb: satpdb18469]
starPep_00511	related_to	Antibiofilm	[APD: AP00205, BaAMP: 43, dbAMP: dbAMP_04906]
starPep_00511	related_to	Antibacterial	[Bactibase: BAC047, CAMP_Validated: CAMPSQ107, dbAMP: dbAMP_04906, DRAMP_Clinical: DRAMP18174, DRAMP_General: DRAMP00036, LAMP_Experimental: L01A000117, SATPdb: satpdb18469]
starPep_00511	related_to	Antimicrobial	[SATPdb: satpdb18469]
starPep_00511	produced_by	Lactococcus lactis	[ADAM: ADAM_3282, Bactibase: BAC047, CAMP_Validated: CAMPSQ107, dbAMP: dbAMP_04906, DRAMP_General: DRAMP00036, DRAMP_Patent: DRAMP05642, LAMP_Experimental: L01A000117, YADAMP: 1418]
starPep_00511	produced_by	Bacteria	[BaAMP: 43]
starPep_00511	assessed_against	Leuconostoc	[Bactibase: BAC047, DRAMP_General: DRAMP00036]
starPep_00511	assessed_against	Lactococcus	[Bactibase: BAC047, DRAMP_General: DRAMP00036]
starPep_00511	assessed_against	Lactobacillus	[Bactibase: BAC047, DRAMP_General: DRAMP00036]
starPep_00511	assessed_against	Helicobacter pylori	[APD: AP00205]
starPep_00511	assessed_against	Haemophilus influenzae	[APD: AP00205]
starPep_00511	assessed_against	Corynebacterium diphtheriae	[APD: AP00205]
starPep_00511	assessed_against	Mycobacterium smegmatis	[APD: AP00205]
starPep_00511	assessed_against	Enterococcus	[Bactibase: BAC047, DRAMP_General: DRAMP00036]
starPep_00511	assessed_against	Escherichia coli	[APD: AP00205]
starPep_00511	assessed_against	Staphylococcus epidermidis	[BaAMP: 43]
starPep_00511	assessed_against	Streptococcus mutans	[APD: AP00205]
starPep_00511	assessed_against	Clostridium	[Bactibase: BAC047, DRAMP_General: DRAMP00036]
starPep_00511	assessed_against	Staphylococcus aureus	[BaAMP: 43]
starPep_00511	assessed_against	Listeria	[Bactibase: BAC047, DRAMP_General: DRAMP00036]
starPep_00511	assessed_against	Listeria monocytogenes	[BaAMP: 43]
starPep_00511	assessed_against	Propionibacterium acnes	[APD: AP00205]
starPep_00511	linked_to	PubMed: 15232069	[DRAMP_Clinical: DRAMP18174]
starPep_00511	linked_to	DOI: 10.1007/s00253-010-2598-z	[BaAMP: 43]
starPep_00511	linked_to	PubMed: 29767501	[LAMP_Experimental: L01A000117]
starPep_00511	linked_to	PubMed: 5131162	[Bactibase: BAC047, DRAMP_General: DRAMP00036]
starPep_00511	linked_to	PubMed: 2493449	[Bactibase: BAC047, LAMP_Experimental: L01A000117]
starPep_00511	linked_to	PubMed: 1575686	[DRAMP_General: DRAMP00036]
starPep_00511	linked_to	PubMed: 7689965	[Bactibase: BAC047]
starPep_00511	linked_to	PDB: 1WCO	[APD: AP00205, dbAMP: dbAMP_04906]
starPep_00511	linked_to	UniprotKb: P13068	[Bactibase: BAC047, CAMP_Validated: CAMPSQ107, dbAMP: dbAMP_04906, DRAMP: DRAMP00036]
starPep_00511	linked_to	DOI: 10.1039/c1nr10024f	[BaAMP: 43]
starPep_00511	linked_to	PubMed: 3141403	[Bactibase: BAC047, DRAMP_General: DRAMP00036, LAMP_Experimental: L01A000117]
starPep_00511	linked_to	PubMed: 8454055	[LAMP_Experimental: L01A000117]
starPep_00511	linked_to	PubMed: 1765078	[LAMP_Experimental: L01A000117]
starPep_00511	linked_to	PubMed: 16559344	[APD: AP00205, YADAMP: 1418]
starPep_00511	linked_to	PubMed: 1482192	[Bactibase: BAC047, LAMP_Experimental: L01A000117]
starPep_00511	linked_to	PubMed: 1905517	[Bactibase: BAC047, LAMP_Experimental: L01A000117]
starPep_00511	linked_to	PubMed: 8418850	[Bactibase: BAC047, LAMP_Experimental: L01A000117]
starPep_00511	linked_to	DOI: 10.1128/AAC.01180-12	[BaAMP: 43]
starPep_02888	compiled_in	SATPdb	[SATPdb: satpdb24505, SATPdb: satpdb28350]
starPep_02888	compiled_in	dbAMP	[dbAMP: dbAMP_11417]
starPep_02888	compiled_in	DRAMP_General	[DRAMP_General: DRAMP00382]
starPep_02888	compiled_in	APD	[APD: AP02065]
starPep_02888	compiled_in	CAMP_Validated	[CAMP_Validated: CAMPSQ3725]
starPep_02888	compiled_in	ADAM	[ADAM: ADAM_5958]
starPep_02888	related_to	Antibiofilm	[APD: AP02065, dbAMP: dbAMP_11417]
starPep_02888	related_to	Antimicrobial	[SATPdb: satpdb24505, SATPdb: satpdb28350]
starPep_02888	related_to	Antifungal	[APD: AP02065, CAMP_Validated: CAMPSQ3725, dbAMP: dbAMP_11417, DRAMP_General: DRAMP00382, SATPdb: satpdb24505, SATPdb: satpdb28350]
starPep_02888	produced_by	Datura stramonium	[APD: AP02065, CAMP_Validated: CAMPSQ3725, dbAMP: dbAMP_11417, DRAMP_General: DRAMP00382]
starPep_02888	assessed_against	Candida albicans	[APD: AP02065, CAMP_Validated: CAMPSQ3725, dbAMP: dbAMP_11417]
starPep_02888	linked_to	PubMed: 23193597	[APD: AP02065, CAMP_Validated: CAMPSQ3725, dbAMP: dbAMP_11417, DRAMP_General: DRAMP00382]
starPep_39648	compiled_in	dbAMP	[dbAMP: dbAMP_12362]
starPep_39648	related_to	Anti-Gram positive	[dbAMP: dbAMP_12362]
starPep_39648	related_to	Antibiofilm	[dbAMP: dbAMP_12362]
starPep_39648	related_to	Antibacterial	[dbAMP: dbAMP_12362]
starPep_39648	assessed_against	Streptococcus mitis	[dbAMP: dbAMP_12362]
starPep_39648	assessed_against	Streptococcus sanguinis	[dbAMP: dbAMP_12362]
starPep_39648	assessed_against	Streptococcus mutans	[dbAMP: dbAMP_12362]
starPep_39648	linked_to	PubMed: 17060534	[dbAMP: dbAMP_12362]
starPep_00048	compiled_in	CAMP_Structure	[CAMP_Structure: CAMPST494]
starPep_00048	compiled_in	LAMP_Experimental	[LAMP_Experimental: L01A000375]
starPep_00048	compiled_in	SATPdb	[SATPdb: satpdb21751, SATPdb: satpdb25293]
starPep_00048	compiled_in	dbAMP	[dbAMP: dbAMP_00994]
starPep_00048	compiled_in	CancerPPD	[CancerPPD: 4432]
starPep_00048	compiled_in	DRAMP_General	[DRAMP_General: DRAMP03593]
starPep_00048	compiled_in	APD	[APD: AP00178]
starPep_00048	compiled_in	BaAMP	[BaAMP: 91]
starPep_00048	compiled_in	CAMP_Validated	[CAMP_Validated: CAMPSQ345]
starPep_00048	compiled_in	DBAASP	[DBAASP: 6785]
starPep_00048	compiled_in	YADAMP	[YADAMP: 1218]
starPep_00048	compiled_in	RAPD	[RAPD: 77]
starPep_00048	compiled_in	AntiTbPdb	[AntiTbPdb: antitb_1535, AntiTbPdb: antitb_1536, AntiTbPdb: antitb_1537, AntiTbPdb: antitb_1719]
starPep_00048	compiled_in	StraPep	[StraPep: BP0943]
starPep_00048	compiled_in	DRAMP_Patent	[DRAMP_Patent: DRAMP04819, DRAMP_Patent: DRAMP18902]
starPep_00048	compiled_in	ADAM	[ADAM: ADAM_0585]
starPep_00048	related_to	Chemotaxis	[APD: AP00178, dbAMP: dbAMP_00994]
starPep_00048	related_to	Enzymatic inhibitor	[APD: AP00178, dbAMP: dbAMP_00994]
starPep_00048	related_to	Anti-Gram negative	[ADAM: ADAM_0585, APD: AP00178, DBAASP: 6785, dbAMP: dbAMP_00994, SATPdb: satpdb25293]
starPep_00048	related_to	Anti-HIV	[APD: AP00178, dbAMP: dbAMP_00994]
starPep_00048	related_to	Antiviral	[ADAM: ADAM_0585, APD: AP00178, CAMP_Validated: CAMPSQ345, DBAASP: 6785, dbAMP: dbAMP_00994, DRAMP_General: DRAMP03593, LAMP_Experimental: L01A000375, SATPdb: satpdb25293]
starPep_00048	related_to	Anti-Gram positive	[ADAM: ADAM_0585, APD: AP00178, DBAASP: 6785, dbAMP: dbAMP_00994, SATPdb: satpdb25293]
starPep_00048	related_to	Anticancer	[APD: AP00178, CancerPPD: 4432, dbAMP: dbAMP_00994, LAMP_Experimental: L01A000375, SATPdb: satpdb21751, SATPdb: satpdb25293]
starPep_00048	related_to	Antitumor	[CancerPPD: 4432]
starPep_00048	related_to	Antibiofilm	[BaAMP: 91]
starPep_00048	related_to	Antibacterial	[AntiTbPdb: antitb_1535, AntiTbPdb: antitb_1536, AntiTbPdb: antitb_1537, AntiTbPdb: antitb_1719, CAMP_Structure: CAMPST494, CAMP_Validated: CAMPSQ345, dbAMP: dbAMP_00994, DRAMP_General: DRAMP03593, LAMP_Experimental: L01A000375, SATPdb: satpdb25293]
starPep_00048	related_to	Antimicrobial	[RAPD: 77, SATPdb: satpdb25293, StraPep: BP0943]
starPep_00048	related_to	Antifungal	[ADAM: ADAM_0585, APD: AP00178, CAMP_Structure: CAMPST494, CAMP_Validated: CAMPSQ345, dbAMP: dbAMP_00994, DRAMP_General: DRAMP03593, LAMP_Experimental: L01A000375, SATPdb: satpdb25293]
starPep_00048	produced_by	Homo sapiens	[AntiTbPdb: antitb_1535, AntiTbPdb: antitb_1536, AntiTbPdb: antitb_1537, AntiTbPdb: antitb_1719, APD: AP00178, BaAMP: 91, CAMP_Validated: CAMPSQ345, CancerPPD: 4432, DBAASP: 6785, dbAMP: dbAMP_00994, DRAMP_General: DRAMP03593, DRAMP_Patent: DRAMP04819, DRAMP_Patent: DRAMP18902, LAMP_Experimental: L01A000375, RAPD: 77, StraPep: BP0943, YADAMP: 1218]
starPep_00048	assessed_against	Fibrosarcoma	[CancerPPD: 4432]
starPep_00048	assessed_against	Yersinia enterocolitica	[DBAASP: 6785]
starPep_00048	assessed_against	HIV-1	[DBAASP: 6785]
starPep_00048	assessed_against	Bacillus cereus	[DRAMP_General: DRAMP03593]
starPep_00048	assessed_against	Enterobacter aerogenes	[DRAMP_General: DRAMP03593]
starPep_00048	assessed_against	Cryptococcus neoformans	[BaAMP: 91]
starPep_00048	assessed_against	Mycobacterium avium	[AntiTbPdb: antitb_1719]
starPep_00048	assessed_against	Acinetobacter baumannii	[DBAASP: 6785]
starPep_00048	assessed_against	Escherichia coli	[DBAASP: 6785, DRAMP_General: DRAMP03593]
starPep_00048	assessed_against	Staphylococcus epidermidis	[DBAASP: 6785]
starPep_00048	assessed_against	Mycobacterium tuberculosis	[AntiTbPdb: antitb_1535, AntiTbPdb: antitb_1536, AntiTbPdb: antitb_1537]
starPep_00048	assessed_against	Pseudomonas aeruginosa	[DBAASP: 6785]
starPep_00048	assessed_against	Staphylococcus aureus	[APD: AP00178, DBAASP: 6785, DRAMP_General: DRAMP03593]
starPep_00048	linked_to	PubMed: 2006422	[CAMP_Structure: CAMPST494, CAMP_Validated: CAMPSQ345, dbAMP: dbAMP_00994]
starPep_00048	linked_to	PDB: 2PM5	[dbAMP: dbAMP_00994, DRAMP: DRAMP03593, StraPep: BP0943]
starPep_00048	linked_to	UniprotKb: Q6EZF9	[CAMP_Validated: CAMPSQ345]
starPep_00048	linked_to	PDB: 2PM4	[dbAMP: dbAMP_00994, DRAMP: DRAMP03593, StraPep: BP0943]
starPep_00048	linked_to	PDB: 1ZMK	[dbAMP: dbAMP_00994]
starPep_00048	linked_to	UniprotKb: P59666	[CAMP_Structure: CAMPST494, CAMP_Validated: CAMPSQ345, dbAMP: dbAMP_00994, DRAMP: DRAMP03593, RAPD: 77]
starPep_00048	linked_to	PDB: 1ZMH	[dbAMP: dbAMP_00994]
starPep_00048	linked_to	PDB: 1DFN	[ADAM: ADAM_0585, APD: AP00178, CAMP_Structure: CAMPST494, DBAASP: 6785, dbAMP: dbAMP_00994, DRAMP: DRAMP03593, StraPep: BP0943]
starPep_00048	linked_to	UniprotKb: DEF3_HUMAN	[StraPep: BP0943]
starPep_00048	linked_to	PDB: 1ZMI	[dbAMP: dbAMP_00994]
starPep_00048	linked_to	UniprotKb: Q14125	[DRAMP: DRAMP03593]
starPep_00048	linked_to	UniprotKb: P11479	[DRAMP: DRAMP03593]
starPep_00048	linked_to	PubMed: 15616305	[DRAMP_General: DRAMP03593]
starPep_00048	linked_to	PubMed: 4056036	[APD: AP00178, CancerPPD: 4432, DRAMP_General: DRAMP03593, YADAMP: 1218]
starPep_00048	linked_to	PubMed: 24117506	[DBAASP: 6785]
starPep_00048	linked_to	PubMed: 16839776	[RAPD: 77]
starPep_00048	linked_to	PubMed: 15620707	[DBAASP: 6785]
starPep_00048	linked_to	PubMed: 1398982	[AntiTbPdb: antitb_1719]
starPep_00048	linked_to	DOI: 10.1128/IAI.00995-06	[BaAMP: 91]
starPep_00048	linked_to	PubMed: 18957441	[CancerPPD: 4432]
starPep_00048	linked_to	PubMed: 25613372	[AntiTbPdb: antitb_1535, AntiTbPdb: antitb_1536, AntiTbPdb: antitb_1537]
starPep_03012	compiled_in	InverPep	[InverPep: 748]
starPep_03012	compiled_in	dbAMP	[dbAMP: dbAMP_01657]
starPep_03012	compiled_in	DRAMP_General	[DRAMP_General: DRAMP18417]
starPep_03012	compiled_in	APD	[APD: AP02759]
starPep_03012	compiled_in	DBAASP	[DBAASP: 9865]
starPep_03012	related_to	Anti-Gram positive	[DBAASP: 9865]
starPep_03012	related_to	Toxic to mammals	[DBAASP: 9865]
starPep_03012	related_to	Antibiofilm	[APD: AP02759, dbAMP: dbAMP_01657, DRAMP_General: DRAMP18417]
starPep_03012	related_to	Antibacterial	[DRAMP_General: DRAMP18417]
starPep_03012	related_to	Antifungal	[APD: AP02759, DBAASP: 9865, dbAMP: dbAMP_01657, InverPep: 748]
starPep_03012	assessed_against	Mycobacterium abscessus	[DBAASP: 9865]
starPep_03012	assessed_against	Candida parapsilosis	[APD: AP02759, DBAASP: 9865, DRAMP_General: DRAMP18417]
starPep_03012	assessed_against	Candida glabrata	[APD: AP02759, DBAASP: 9865, DRAMP_General: DRAMP18417]
starPep_03012	assessed_against	Candida tropicalis	[APD: AP02759, DBAASP: 9865, DRAMP_General: DRAMP18417]
starPep_03012	assessed_against	Cryptococcus neoformans	[APD: AP02759, DBAASP: 9865, DRAMP_General: DRAMP18417]
starPep_03012	assessed_against	Human erythrocytes	[DBAASP: 9865]
starPep_03012	assessed_against	Candida albicans	[APD: AP02759, DBAASP: 9865, DRAMP_General: DRAMP18417]
starPep_03012	linked_to	PubMed: 29848960	[DBAASP: 9865]
starPep_03012	linked_to	PubMed: 27917162	[APD: AP02759, DBAASP: 9865, DRAMP_General: DRAMP18417, InverPep: 748]
starPep_13192	compiled_in	SATPdb	[SATPdb: satpdb21000]
starPep_13192	compiled_in	BaAMP	[BaAMP: 68]
starPep_13192	related_to	Antibiofilm	[BaAMP: 68]
starPep_13192	related_to	Antimicrobial	[SATPdb: satpdb21000]
starPep_13192	produced_by	Synthetic construct	[BaAMP: 68]
starPep_13192	assessed_against	Streptococcus mutans	[BaAMP: 68]
starPep_13192	linked_to	DOI: 10.1128/AAC.05175-11	[BaAMP: 68]
starPep_00008	compiled_in	ANTISTAPHYBASE	[ANTISTAPHYBASE: MRSA.P 33]
starPep_00008	compiled_in	CAMP_Structure	[CAMP_Structure: CAMPST683]
starPep_00008	compiled_in	LAMP_Experimental	[LAMP_Experimental: L01A000404]
starPep_00008	compiled_in	AMSDb	[AMSDb: PLE_PLEAM]
starPep_00008	compiled_in	SATPdb	[SATPdb: satpdb10245, SATPdb: satpdb10928, SATPdb: satpdb16408]
starPep_00008	compiled_in	dbAMP	[dbAMP: dbAMP_04341]
starPep_00008	compiled_in	Hemolytik	[Hemolytik: 1243, Hemolytik: 1244, Hemolytik: 1245, Hemolytik: 1246, Hemolytik: 1247, Hemolytik: 2100, Hemolytik: 2101, Hemolytik: 2502, Hemolytik: 2542, Hemolytik: 2543, Hemolytik: 2544, Hemolytik: 2545, Hemolytik: 2786, Hemolytik: 2919]
starPep_00008	compiled_in	DRAMP_General	[DRAMP_General: DRAMP02350]
starPep_00008	compiled_in	APD	[APD: AP00166]
starPep_00008	compiled_in	BaAMP	[BaAMP: 1]
starPep_00008	compiled_in	CAMP_Validated	[CAMP_Validated: CAMPSQ374]
starPep_00008	compiled_in	DBAASP	[DBAASP: 1003, DBAASP: 1004, DBAASP: 4899, DBAASP: 6500]
starPep_00008	compiled_in	ParaPep	[ParaPep: 1308, ParaPep: 1309, ParaPep: 1421, ParaPep: 1422]
starPep_00008	compiled_in	YADAMP	[YADAMP: 1012]
starPep_00008	compiled_in	RAPD	[RAPD: 57, RAPD: 73]
starPep_00008	compiled_in	AntiTbPdb	[AntiTbPdb: antitb_1360, AntiTbPdb: antitb_1361]
starPep_00008	compiled_in	StraPep	[StraPep: BP0585]
starPep_00008	compiled_in	DRAMP_Patent	[DRAMP_Patent: DRAMP04836]
starPep_00008	compiled_in	ADAM	[ADAM: ADAM_2926]
starPep_00008	related_to	Chemotaxis	[APD: AP00166, dbAMP: dbAMP_04341]
starPep_00008	related_to	Anti-Gram negative	[AMSDb: PLE_PLEAM, APD: AP00166, DBAASP: 1003, DBAASP: 1004, DBAASP: 4899, DBAASP: 6500, dbAMP: dbAMP_04341, SATPdb: satpdb10245]
starPep_00008	related_to	Anti-Gram positive	[AMSDb: PLE_PLEAM, APD: AP00166, DBAASP: 1003, DBAASP: 1004, DBAASP: 4899, DBAASP: 6500, dbAMP: dbAMP_04341, SATPdb: satpdb10245]
starPep_00008	related_to	Anticancer	[DBAASP: 1003, DBAASP: 1004, Hemolytik: 2919, SATPdb: satpdb10245]
starPep_00008	related_to	Toxic to mammals	[DBAASP: 1003, DBAASP: 1004, DBAASP: 4899, DBAASP: 6500]
starPep_00008	related_to	Hemolytic	[SATPdb: satpdb10245, SATPdb: satpdb10928, SATPdb: satpdb16408]
starPep_00008	related_to	Antiparasitic	[ParaPep: 1308, ParaPep: 1309, ParaPep: 1421, ParaPep: 1422, SATPdb: satpdb10245, SATPdb: satpdb10928]
starPep_00008	related_to	Antitrypanosomic	[SATPdb: satpdb10245, SATPdb: satpdb10928]
starPep_00008	related_to	Toxic	[SATPdb: satpdb10245, SATPdb: satpdb10928, SATPdb: satpdb16408]
starPep_00008	related_to	Antibiofilm	[APD: AP00166, BaAMP: 1, dbAMP: dbAMP_04341]
starPep_00008	related_to	Antibacterial	[ANTISTAPHYBASE: MRSA.P 33, AntiTbPdb: antitb_1360, AntiTbPdb: antitb_1361, APD: AP00166, CAMP_Validated: CAMPSQ374, dbAMP: dbAMP_04341, DRAMP_General: DRAMP02350, Hemolytik: 1243, Hemolytik: 1244, Hemolytik: 1245, Hemolytik: 1246, Hemolytik: 1247, Hemolytik: 2100, Hemolytik: 2101, LAMP_Experimental: L01A000404, SATPdb: satpdb10245, SATPdb: satpdb10928, SATPdb: satpdb16408]
starPep_00008	related_to	Antimicrobial	[CAMP_Structure: CAMPST683, Hemolytik: 2502, Hemolytik: 2542, Hemolytik: 2543, Hemolytik: 2544, Hemolytik: 2545, Hemolytik: 2786, ParaPep: 1308, ParaPep: 1309, ParaPep: 1421, ParaPep: 1422, RAPD: 57, RAPD: 73, SATPdb: satpdb10245, SATPdb: satpdb10928, SATPdb: satpdb16408, StraPep: BP0585]
starPep_00008	related_to	Antifungal	[AMSDb: PLE_PLEAM, DBAASP: 1003, DBAASP: 1004, DRAMP_General: DRAMP02350]
starPep_00008	produced_by	Pseudopleuronectes americanus	[ADAM: ADAM_2926, ANTISTAPHYBASE: MRSA.P 33, CAMP_Validated: CAMPSQ374, DBAASP: 1003, DBAASP: 1004, DBAASP: 6500, dbAMP: dbAMP_04341, DRAMP_General: DRAMP02350, LAMP_Experimental: L01A000404, StraPep: BP0585, YADAMP: 1012]
starPep_00008	produced_by	Synthetic construct	[DBAASP: 4899, DRAMP_Patent: DRAMP04836]
starPep_00008	assessed_against	Vibrio anguillarum	[DBAASP: 1003, DBAASP: 1004]
starPep_00008	assessed_against	Vibrio parahaemolyticus	[DBAASP: 1003]
starPep_00008	assessed_against	Vibrio harveyi	[DBAASP: 1003]
starPep_00008	assessed_against	Lactobacillus acidophilus	[DBAASP: 1004]
starPep_00008	assessed_against	Aspergillus niger	[DBAASP: 1003]
starPep_00008	assessed_against	Rabbit erythrocytes	[DBAASP: 1003, Hemolytik: 2100]
starPep_00008	assessed_against	Streptococcus sobrinus	[APD: AP00166, DBAASP: 1004]
starPep_00008	assessed_against	Aspergillus flavus	[DBAASP: 1004]
starPep_00008	assessed_against	Leucothrix mucor	[CAMP_Validated: CAMPSQ374, DBAASP: 1003, dbAMP: dbAMP_04341, DRAMP_General: DRAMP02350]
starPep_00008	assessed_against	Lactobacillus fermentum	[DBAASP: 1004]
starPep_00008	assessed_against	Vibrio alginolyticus	[DBAASP: 1003]
starPep_00008	assessed_against	Lactococcus garvieae	[DBAASP: 1003]
starPep_00008	assessed_against	Staphylococcus xylosus	[DBAASP: 1003]
starPep_00008	assessed_against	Yersinia enterocolitica	[DBAASP: 1003]
starPep_00008	assessed_against	Streptococcus bovis	[DBAASP: 1003]
starPep_00008	assessed_against	Fusarium oxysporum	[DBAASP: 1003]
starPep_00008	assessed_against	Aeromonas salmonicida	[APD: AP00166, CAMP_Validated: CAMPSQ374, DBAASP: 1003, DBAASP: 1004, dbAMP: dbAMP_04341, DRAMP_General: DRAMP02350]
starPep_00008	assessed_against	Streptococcus iniae	[DBAASP: 1003]
starPep_00008	assessed_against	Lactobacillus casei	[APD: AP00166, DBAASP: 1004]
starPep_00008	assessed_against	Burkholderia thailandensis	[DBAASP: 6500]
starPep_00008	assessed_against	Bacillus anthracis	[DBAASP: 6500]
starPep_00008	assessed_against	Salmonella enterica	[APD: AP00166, DBAASP: 1003, DBAASP: 1004]
starPep_00008	assessed_against	Alternaria	[DBAASP: 1003]
starPep_00008	assessed_against	Enterobacter aerogenes	[DBAASP: 1003]
starPep_00008	assessed_against	Human gastric	[DBAASP: 1003, DBAASP: 1004]
starPep_00008	assessed_against	Klebsiella oxytoca	[DBAASP: 1003]
starPep_00008	assessed_against	Human hepatocellular	[DBAASP: 1003, DBAASP: 1004]
starPep_00008	assessed_against	Mycobacterium smegmatis	[AntiTbPdb: antitb_1360, AntiTbPdb: antitb_1361, DBAASP: 1003]
starPep_00008	assessed_against	Mouse fibroblasts	[DBAASP: 1003, DBAASP: 1004]
starPep_00008	assessed_against	Serratia marcescens	[CAMP_Validated: CAMPSQ374, DBAASP: 1003, dbAMP: dbAMP_04341, DRAMP_General: DRAMP02350]
starPep_00008	assessed_against	Enterococcus faecium	[BaAMP: 1, DBAASP: 1004, DBAASP: 4899]
starPep_00008	assessed_against	Streptococcus gordonii	[APD: AP00166, DBAASP: 1004]
starPep_00008	assessed_against	Acinetobacter baumannii	[DBAASP: 1004]
starPep_00008	assessed_against	Enterococcus faecalis	[DBAASP: 1004]
starPep_00008	assessed_against	Streptococcus sanguinis	[APD: AP00166, DBAASP: 1004]
starPep_00008	assessed_against	Trypanosoma	[ParaPep: 1308, ParaPep: 1309, ParaPep: 1421, ParaPep: 1422]
starPep_00008	assessed_against	Human erythrocytes	[DBAASP: 1003, DBAASP: 1004, DBAASP: 4899, DBAASP: 6500, Hemolytik: 1243, Hemolytik: 1244, Hemolytik: 1245, Hemolytik: 1246, Hemolytik: 1247, Hemolytik: 2101, Hemolytik: 2502, Hemolytik: 2542, Hemolytik: 2543, Hemolytik: 2544, Hemolytik: 2545, Hemolytik: 2786, Hemolytik: 2919]
starPep_00008	assessed_against	Escherichia coli	[AMSDb: PLE_PLEAM, APD: AP00166, BaAMP: 1, CAMP_Validated: CAMPSQ374, DBAASP: 1003, DBAASP: 1004, DBAASP: 4899, DBAASP: 6500, DRAMP_General: DRAMP02350]
starPep_00008	assessed_against	Staphylococcus epidermidis	[APD: AP00166, DBAASP: 1003, DBAASP: 1004, DBAASP: 4899]
starPep_00008	assessed_against	Trichosporon beigelii	[DBAASP: 1004]
starPep_00008	assessed_against	Salmonella typhimurium	[AMSDb: PLE_PLEAM, APD: AP00166, DBAASP: 1003, DRAMP_General: DRAMP02350]
starPep_00008	assessed_against	Streptococcus mutans	[APD: AP00166, BaAMP: 1, DBAASP: 1004]
starPep_00008	assessed_against	Klebsiella pneumoniae	[DBAASP: 1003]
starPep_00008	assessed_against	Pseudomonas aeruginosa	[APD: AP00166, BaAMP: 1, CAMP_Validated: CAMPSQ374, DBAASP: 1003, DBAASP: 1004, DBAASP: 4899, dbAMP: dbAMP_04341, DRAMP_General: DRAMP02350]
starPep_00008	assessed_against	Enterobacter cloacae	[DBAASP: 1003]
starPep_00008	assessed_against	Staphylococcus aureus	[APD: AP00166, BaAMP: 1, DBAASP: 1003, DBAASP: 1004, DBAASP: 4899, DRAMP_General: DRAMP02350]
starPep_00008	assessed_against	Saccharomyces cerevisiae	[DBAASP: 1004]
starPep_00008	assessed_against	Bacillus subtilis	[AMSDb: PLE_PLEAM, APD: AP00166, CAMP_Validated: CAMPSQ374, DBAASP: 1003, DBAASP: 1004, DBAASP: 6500, dbAMP: dbAMP_04341, DRAMP_General: DRAMP02350]
starPep_00008	assessed_against	Listeria monocytogenes	[DBAASP: 1003, DBAASP: 1004]
starPep_00008	assessed_against	Candida albicans	[AMSDb: PLE_PLEAM, APD: AP00166, DBAASP: 1003, DBAASP: 1004]
starPep_00008	assessed_against	Propionibacterium acnes	[BaAMP: 1]
starPep_00008	linked_to	PubMed: 12878506	[CAMP_Validated: CAMPSQ374, DBAASP: 1004, dbAMP: dbAMP_04341]
starPep_00008	linked_to	PubMed: 11168895	[DBAASP: 1003, Hemolytik: 2100, Hemolytik: 2101]
starPep_00008	linked_to	PubMed: 12950255	[CAMP_Validated: CAMPSQ374, DBAASP: 1004, dbAMP: dbAMP_04341]
starPep_00008	linked_to	DOI: 10.1016/j.peptides.2011.06.008	[BaAMP: 1]
starPep_00008	linked_to	PubMed: 9115266	[AMSDb: PLE_PLEAM, APD: AP00166, CAMP_Validated: CAMPSQ374, DBAASP: 1003, dbAMP: dbAMP_04341, DRAMP_General: DRAMP02350, YADAMP: 1012]
starPep_00008	linked_to	PubMed: 30508627	[DBAASP: 1004]
starPep_00008	linked_to	PubMed: 20798581	[DBAASP: 1004, Hemolytik: 2786]
starPep_00008	linked_to	PubMed: 23603258	[DBAASP: 1003]
starPep_00008	linked_to	PubMed: 18779649	[DBAASP: 1004, DBAASP: 4899, Hemolytik: 1243, Hemolytik: 1244, Hemolytik: 1245, Hemolytik: 1246, Hemolytik: 1247]
starPep_00008	linked_to	PubMed: 21703317	[DBAASP: 1004]
starPep_00008	linked_to	PubMed: 10788362	[DBAASP: 1003, DBAASP: 1004]
starPep_00008	linked_to	PubMed: 14965277	[Hemolytik: 2502]
starPep_00008	linked_to	PubMed: 15935695	[RAPD: 73]
starPep_00008	linked_to	PubMed: 16489270	[RAPD: 57]
starPep_00008	linked_to	DOI: 10.1016/j.bbagen.2012.08.012	[BaAMP: 1]
starPep_00008	linked_to	PubMed: 10898673	[AntiTbPdb: antitb_1360, AntiTbPdb: antitb_1361, CAMP_Validated: CAMPSQ374, DBAASP: 1003, dbAMP: dbAMP_04341]
starPep_00008	linked_to	PubMed: 18325325	[DBAASP: 1004, Hemolytik: 2542, Hemolytik: 2543, Hemolytik: 2544, Hemolytik: 2545]
starPep_00008	linked_to	PubMed: 18586467	[DBAASP: 1003]
starPep_00008	linked_to	PubMed: 21741801	[DBAASP: 6500]
starPep_00008	linked_to	PDB: 2LS9	[ADAM: ADAM_2926, CAMP_Structure: CAMPST683, dbAMP: dbAMP_04341, StraPep: BP0585]
starPep_00008	linked_to	UniprotKb: P81619	[DRAMP: DRAMP02350]
starPep_00008	linked_to	PDB: 1Z64	[APD: AP00166, DBAASP: 1004, dbAMP: dbAMP_04341, DRAMP: DRAMP02350, StraPep: BP0585]
starPep_00008	linked_to	UniprotKb: Q90ZY0	[CAMP_Validated: CAMPSQ374, DRAMP: DRAMP02350]
starPep_00008	linked_to	UniprotKb: PLE1_PSEAM	[StraPep: BP0585]
starPep_00008	linked_to	UniprotKb: P81941	[ANTISTAPHYBASE: MRSA.P 33, CAMP_Structure: CAMPST683, CAMP_Validated: CAMPSQ374, dbAMP: dbAMP_04341, DRAMP: DRAMP02350, RAPD: 57, RAPD: 73]
starPep_00008	linked_to	UniprotKb: Q9PRJ9	[DRAMP: DRAMP02350]
starPep_00008	linked_to	UniprotKb: Q90VW6	[DRAMP: DRAMP02350]
starPep_00008	linked_to	PubMed: 23615879	[ParaPep: 1421, ParaPep: 1422]
starPep_00008	linked_to	PubMed: 27246787	[dbAMP: dbAMP_04341]
starPep_00008	linked_to	PubMed: 21517904	[ParaPep: 1308, ParaPep: 1309]
starPep_00008	linked_to	PubMed: 25380626	[DBAASP: 1003, DBAASP: 1004]
starPep_00008	linked_to	PubMed: 22659412	[DBAASP: 1003, DBAASP: 1004]
starPep_00008	linked_to	PubMed: 21729875	[Hemolytik: 2919]
starPep_00008	modified_by	Acetylation	[DBAASP: 6500]
starPep_00008	modified_by	Amidation	[DBAASP: 1004, DBAASP: 4899, DBAASP: 6500, Hemolytik: 1243, Hemolytik: 1244, Hemolytik: 1245, Hemolytik: 1246, Hemolytik: 1247, Hemolytik: 2542, Hemolytik: 2543, Hemolytik: 2544, Hemolytik: 2545, Hemolytik: 2786, Hemolytik: 2919, ParaPep: 1421, ParaPep: 1422, SATPdb: satpdb10245, SATPdb: satpdb16408]
starPep_00008	modified_by	Acetylation	[DBAASP: 6500]
starPep_00008	modified_by	Amidation	[DBAASP: 1004, DBAASP: 4899, DBAASP: 6500, Hemolytik: 1243, Hemolytik: 1244, Hemolytik: 1245, Hemolytik: 1246, Hemolytik: 1247, Hemolytik: 2542, Hemolytik: 2543, Hemolytik: 2544, Hemolytik: 2545, Hemolytik: 2786, Hemolytik: 2919, ParaPep: 1421, ParaPep: 1422, SATPdb: satpdb10245, SATPdb: satpdb16408]
starPep_00008	constituted_by	L at position 25 is D Leucine	[DBAASP: 4899]
starPep_00008	constituted_by	A at position 20 is D Alanine	[DBAASP: 4899]
starPep_00008	constituted_by	A at position 19 is D Alanine	[DBAASP: 4899]
starPep_00008	constituted_by	H at position 15 is D Histidine	[DBAASP: 4899]
starPep_00008	constituted_by	V at position 16 is D Valine	[DBAASP: 4899]
starPep_00008	constituted_by	Y at position 24 is D Tyrosine	[DBAASP: 4899]
starPep_00008	constituted_by	H at position 23 is D Histidine	[DBAASP: 4899]
starPep_00008	constituted_by	S at position 4 is D Serine	[DBAASP: 4899]
starPep_00008	constituted_by	L at position 21 is D Leucine	[DBAASP: 4899]
starPep_00008	constituted_by	A at position 10 is D Alanine	[DBAASP: 4899]
starPep_00008	constituted_by	T at position 22 is D Threonine	[DBAASP: 4899]
starPep_00008	constituted_by	K at position 7 is D Lysine	[DBAASP: 4899]
starPep_00008	constituted_by	W at position 2 is D Tryptophan	[DBAASP: 4899]
starPep_00008	constituted_by	V at position 12 is D Valine	[DBAASP: 4899]
starPep_00008	constituted_by	H at position 11 is D Histidine	[DBAASP: 4899]
starPep_00008	constituted_by	K at position 18 is D Lysine	[DBAASP: 4899]
starPep_00008	constituted_by	F at position 6 is D Phenylalanine	[DBAASP: 4899]
starPep_00008	constituted_by	K at position 8 is D Lysine	[DBAASP: 4899]
starPep_00008	constituted_by	A at position 9 is D Alanine	[DBAASP: 4899]
starPep_00008	constituted_by	F at position 5 is D Phenylalanine	[DBAASP: 4899]
starPep_00008	constituted_by	K at position 14 is D Lysine	[DBAASP: 4899]
starPep_00051	compiled_in	AMPer	[AMPer: CHY1_PAGMA]
starPep_00051	compiled_in	DAMPD	[DAMPD: DAMPD_903]
starPep_00051	compiled_in	UniProtKb	[UniProtKb: P83545]
starPep_00051	compiled_in	LAMP_Experimental	[LAMP_Experimental: L01A000513]
starPep_00051	compiled_in	AMSDb	[AMSDb: CHY1_PAGMA]
starPep_00051	compiled_in	SATPdb	[SATPdb: satpdb25643, SATPdb: satpdb28313]
starPep_00051	compiled_in	dbAMP	[dbAMP: dbAMP_01658]
starPep_00051	compiled_in	CancerPPD	[CancerPPD: 4436]
starPep_00051	compiled_in	Hemolytik	[Hemolytik: 1860, Hemolytik: 2278, Hemolytik: 3543, Hemolytik: 3544]
starPep_00051	compiled_in	DRAMP_General	[DRAMP_General: DRAMP02315]
starPep_00051	compiled_in	APD	[APD: AP00339]
starPep_00051	compiled_in	BaAMP	[BaAMP: 85]
starPep_00051	compiled_in	CAMP_Validated	[CAMP_Validated: CAMPSQ478]
starPep_00051	compiled_in	DBAASP	[DBAASP: 3173, DBAASP: 4652]
starPep_00051	compiled_in	YADAMP	[YADAMP: 1000]
starPep_00051	compiled_in	ADAM	[ADAM: ADAM_0938]
starPep_00051	related_to	Surface-immobilization	[APD: AP00339, dbAMP: dbAMP_01658]
starPep_00051	related_to	Cytotoxic	[SATPdb: satpdb28313]
starPep_00051	related_to	Anti-Gram negative	[AMSDb: CHY1_PAGMA, APD: AP00339, DBAASP: 3173, DBAASP: 4652, dbAMP: dbAMP_01658, SATPdb: satpdb28313, YADAMP: 1000]
starPep_00051	related_to	Anti-Gram positive	[AMSDb: CHY1_PAGMA, APD: AP00339, DBAASP: 3173, DBAASP: 4652, dbAMP: dbAMP_01658, SATPdb: satpdb28313, YADAMP: 1000]
starPep_00051	related_to	Anticancer	[APD: AP00339, CancerPPD: 4436, dbAMP: dbAMP_01658, LAMP_Experimental: L01A000513, SATPdb: satpdb25643, SATPdb: satpdb28313]
starPep_00051	related_to	Antitumor	[CancerPPD: 4436]
starPep_00051	related_to	Toxic to mammals	[APD: AP00339, DBAASP: 3173, DBAASP: 4652, dbAMP: dbAMP_01658]
starPep_00051	related_to	Hemolytic	[AMPer: CHY1_PAGMA, AMSDb: CHY1_PAGMA, DAMPD: DAMPD_903, SATPdb: satpdb25643, SATPdb: satpdb28313, UniProtKb: P83545]
starPep_00051	related_to	Toxic	[SATPdb: satpdb25643, SATPdb: satpdb28313]
starPep_00051	related_to	Antibiofilm	[BaAMP: 85]
starPep_00051	related_to	Antibacterial	[AMPer: CHY1_PAGMA, CAMP_Validated: CAMPSQ478, CancerPPD: 4436, DAMPD: DAMPD_903, dbAMP: dbAMP_01658, DRAMP_General: DRAMP02315, Hemolytik: 2278, Hemolytik: 3543, Hemolytik: 3544, LAMP_Experimental: L01A000513, SATPdb: satpdb25643, SATPdb: satpdb28313, UniProtKb: P83545]
starPep_00051	related_to	Antimicrobial	[AMPer: CHY1_PAGMA, Hemolytik: 1860, SATPdb: satpdb25643, SATPdb: satpdb28313, UniProtKb: P83545]
starPep_00051	related_to	Antifungal	[DBAASP: 4652]
starPep_00051	produced_by	Pagrus major	[ADAM: ADAM_0938, AMPer: CHY1_PAGMA, AMSDb: CHY1_PAGMA, CAMP_Validated: CAMPSQ478, DAMPD: DAMPD_903, DBAASP: 3173, DBAASP: 4652, dbAMP: dbAMP_01658, LAMP_Experimental: L01A000513, UniProtKb: P83545, YADAMP: 1000]
starPep_00051	assessed_against	Vibrio penaeicida	[DBAASP: 3173]
starPep_00051	assessed_against	Actinomyces naeslundii	[DBAASP: 4652]
starPep_00051	assessed_against	Edwardsiella tarda	[DBAASP: 3173]
starPep_00051	assessed_against	Human fibroblasts	[DBAASP: 3173]
starPep_00051	assessed_against	Actinomyces viscosus	[DBAASP: 4652]
starPep_00051	assessed_against	Sporothrix schenckii	[DBAASP: 4652]
starPep_00051	assessed_against	Candida parapsilosis	[DBAASP: 4652]
starPep_00051	assessed_against	Lactobacillus fermentum	[DBAASP: 4652]
starPep_00051	assessed_against	Streptococcus sobrinus	[DBAASP: 4652]
starPep_00051	assessed_against	Lactobacillus acidophilus	[DBAASP: 4652]
starPep_00051	assessed_against	Vibrio harveyi	[APD: AP00339, CAMP_Validated: CAMPSQ478, DBAASP: 3173, dbAMP: dbAMP_01658, DRAMP_General: DRAMP02315, LAMP_Experimental: L01A000513]
starPep_00051	assessed_against	Vibrio anguillarum	[APD: AP00339, CAMP_Validated: CAMPSQ478, DBAASP: 3173, dbAMP: dbAMP_01658, DRAMP_General: DRAMP02315, LAMP_Experimental: L01A000513]
starPep_00051	assessed_against	Lactococcus garvieae	[APD: AP00339, CAMP_Validated: CAMPSQ478, DBAASP: 3173, dbAMP: dbAMP_01658, DRAMP_General: DRAMP02315, LAMP_Experimental: L01A000513]
starPep_00051	assessed_against	Aeromonas hydrophila	[DBAASP: 3173]
starPep_00051	assessed_against	Aeromonas salmonicida	[APD: AP00339, CAMP_Validated: CAMPSQ478, DBAASP: 3173, dbAMP: dbAMP_01658, DRAMP_General: DRAMP02315, LAMP_Experimental: L01A000513]
starPep_00051	assessed_against	Streptococcus iniae	[APD: AP00339, CAMP_Validated: CAMPSQ478, DBAASP: 3173, dbAMP: dbAMP_01658, DRAMP_General: DRAMP02315, LAMP_Experimental: L01A000513]
starPep_00051	assessed_against	Lactobacillus casei	[DBAASP: 4652]
starPep_00051	assessed_against	Cryptococcus neoformans	[DBAASP: 4652]
starPep_00051	assessed_against	Streptococcus gordonii	[DBAASP: 4652]
starPep_00051	assessed_against	Enterococcus faecalis	[DBAASP: 4652]
starPep_00051	assessed_against	Streptococcus sanguinis	[DBAASP: 4652]
starPep_00051	assessed_against	Human erythrocytes	[DBAASP: 3173, DBAASP: 4652, Hemolytik: 1860, Hemolytik: 2278, Hemolytik: 3543, Hemolytik: 3544]
starPep_00051	assessed_against	Breast cancer	[CancerPPD: 4436]
starPep_00051	assessed_against	Escherichia coli	[APD: AP00339, DBAASP: 3173, DBAASP: 4652, DRAMP_General: DRAMP02315, LAMP_Experimental: L01A000513, YADAMP: 1000]
starPep_00051	assessed_against	Pseudomonas putida	[APD: AP00339, CAMP_Validated: CAMPSQ478, DBAASP: 3173, dbAMP: dbAMP_01658, DRAMP_General: DRAMP02315, LAMP_Experimental: L01A000513]
starPep_00051	assessed_against	Streptococcus mutans	[BaAMP: 85, DBAASP: 4652]
starPep_00051	assessed_against	Vibrio vulnificus	[APD: AP00339, CAMP_Validated: CAMPSQ478, DBAASP: 3173, dbAMP: dbAMP_01658, DRAMP_General: DRAMP02315, LAMP_Experimental: L01A000513]
starPep_00051	assessed_against	Klebsiella pneumoniae	[DBAASP: 4652]
starPep_00051	assessed_against	Pseudomonas aeruginosa	[DBAASP: 4652]
starPep_00051	assessed_against	Staphylococcus aureus	[APD: AP00339, DBAASP: 4652]
starPep_00051	assessed_against	Bacillus subtilis	[DBAASP: 3173, DBAASP: 4652, DRAMP_General: DRAMP02315, LAMP_Experimental: L01A000513, YADAMP: 1000]
starPep_00051	assessed_against	Candida albicans	[DBAASP: 4652]
starPep_00051	linked_to	PubMed: 28611397	[DBAASP: 4652]
starPep_00051	linked_to	DOI: 10.1046/j.1432-1033.2003.03419.x	[AMPer: CHY1_PAGMA]
starPep_00051	linked_to	PubMed: 22281025	[DBAASP: 4652]
starPep_00051	linked_to	PubMed: 12581207	[AMPer: CHY1_PAGMA, AMSDb: CHY1_PAGMA, APD: AP00339, CAMP_Validated: CAMPSQ478, CancerPPD: 4436, DAMPD: DAMPD_903, DBAASP: 3173, dbAMP: dbAMP_01658, DRAMP_General: DRAMP02315, Hemolytik: 2278, Hemolytik: 3543, Hemolytik: 3544, LAMP_Experimental: L01A000513, UniProtKb: P83545, YADAMP: 1000]
starPep_00051	linked_to	DOI: 10.1016/j.peptides.2012.01.006	[BaAMP: 85]
starPep_00051	linked_to	PubMed: 18052076	[DBAASP: 3173, Hemolytik: 1860]
starPep_00051	linked_to	UniprotKb: P83546	[AMSDb: CHY1_PAGMA]
starPep_00051	linked_to	UniprotKb: P83545	[AMPer: CHY1_PAGMA, AMSDb: CHY1_PAGMA, APD: AP00339, CAMP_Validated: CAMPSQ478, DAMPD: DAMPD_903, dbAMP: dbAMP_01658, DRAMP: DRAMP02315, UniProtKb: P83545]
starPep_00051	linked_to	PubMed: 18957441	[CancerPPD: 4436]
starPep_00051	modified_by	Amidation	[DBAASP: 3173, Hemolytik: 2278, Hemolytik: 3543, Hemolytik: 3544, SATPdb: satpdb28313]
starPep_00051	modified_by	Amidation	[DBAASP: 3173, Hemolytik: 2278, Hemolytik: 3543, Hemolytik: 3544, SATPdb: satpdb28313]
starPep_12008	compiled_in	SATPdb	[SATPdb: satpdb22578]
starPep_12008	compiled_in	BaAMP	[BaAMP: 118]
starPep_12008	related_to	Antibiofilm	[BaAMP: 118]
starPep_12008	related_to	Antimicrobial	[SATPdb: satpdb22578]
starPep_12008	produced_by	Synthetic construct	[BaAMP: 118]
starPep_12008	assessed_against	Staphylococcus epidermidis	[BaAMP: 118]
starPep_12008	linked_to	DOI: 10.1002/jbm.a.33273	[BaAMP: 118]
starPep_00001	compiled_in	AMSDb	[AMSDb: MAG2_XENLA]
starPep_00001	compiled_in	LAMP_Experimental	[LAMP_Experimental: L01A000122]
starPep_00001	compiled_in	CAMP_Structure	[CAMP_Structure: CAMPST684]
starPep_00001	compiled_in	UniProtKb	[UniProtKb: C0HKN6]
starPep_00001	compiled_in	SATPdb	[SATPdb: satpdb11151, SATPdb: satpdb11970, SATPdb: satpdb27715]
starPep_00001	compiled_in	dbAMP	[dbAMP: dbAMP_02955]
starPep_00001	compiled_in	CancerPPD	[CancerPPD: 1116, CancerPPD: 1306, CancerPPD: 1307, CancerPPD: 1308, CancerPPD: 1309, CancerPPD: 1310, CancerPPD: 1311, CancerPPD: 1312, CancerPPD: 1313, CancerPPD: 1314, CancerPPD: 1359, CancerPPD: 1365, CancerPPD: 1371, CancerPPD: 1377, CancerPPD: 1383, CancerPPD: 1389, CancerPPD: 1395, CancerPPD: 1401, CancerPPD: 1407, CancerPPD: 1413, CancerPPD: 1435]
starPep_00001	compiled_in	Hemolytik	[Hemolytik: 2520, Hemolytik: 2944, Hemolytik: 3307, Hemolytik: 3308, Hemolytik: 3309, Hemolytik: 3310, Hemolytik: 3311, Hemolytik: 3312, Hemolytik: 3432, Hemolytik: 3433, Hemolytik: 3521, Hemolytik: 3522, Hemolytik: 3533, Hemolytik: 4082, Hemolytik: 4083, Hemolytik: 4084, Hemolytik: 4085, Hemolytik: 4086]
starPep_00001	compiled_in	DRAMP_General	[DRAMP_General: DRAMP02271]
starPep_00001	compiled_in	APD	[APD: AP00144]
starPep_00001	compiled_in	BaAMP	[BaAMP: 32]
starPep_00001	compiled_in	AVPdb	[AVPdb: AVP0425, AVPdb: AVP0593, AVPdb: AVP1238]
starPep_00001	compiled_in	CAMP_Validated	[CAMP_Validated: CAMPSQ110]
starPep_00001	compiled_in	DBAASP	[DBAASP: 1248, DBAASP: 360, DBAASP: 5368]
starPep_00001	compiled_in	ParaPep	[ParaPep: 1248, ParaPep: 1368, ParaPep: 1408, ParaPep: 1492, ParaPep: 1493, ParaPep: 1494, ParaPep: 1495, ParaPep: 1496, ParaPep: 1497, ParaPep: 1498, ParaPep: 1878, ParaPep: 1879]
starPep_00001	compiled_in	YADAMP	[YADAMP: 810]
starPep_00001	compiled_in	RAPD	[RAPD: 31, RAPD: 6]
starPep_00001	compiled_in	AntiTbPdb	[AntiTbPdb: antitb_1873]
starPep_00001	compiled_in	StraPep	[StraPep: BP1045]
starPep_00001	compiled_in	DRAMP_Patent	[DRAMP_Patent: DRAMP04811, DRAMP_Patent: DRAMP18894]
starPep_00001	compiled_in	ADAM	[ADAM: ADAM_1886]
starPep_00001	related_to	Antimalarial	[APD: AP00144, dbAMP: dbAMP_02955]
starPep_00001	related_to	Wound healing	[APD: AP00144, dbAMP: dbAMP_02955]
starPep_00001	related_to	Surface-immobilization	[APD: AP00144, dbAMP: dbAMP_02955]
starPep_00001	related_to	Antiplasmodial	[SATPdb: satpdb11151, SATPdb: satpdb27715]
starPep_00001	related_to	Spermicidal	[APD: AP00144, dbAMP: dbAMP_02955]
starPep_00001	related_to	Cytotoxic	[SATPdb: satpdb27715]
starPep_00001	related_to	Anti-Gram negative	[AMSDb: MAG2_XENLA, APD: AP00144, DBAASP: 1248, DBAASP: 360, DBAASP: 5368, dbAMP: dbAMP_02955, SATPdb: satpdb27715, YADAMP: 810]
starPep_00001	related_to	Antiviral	[APD: AP00144, AVPdb: AVP0425, AVPdb: AVP0593, AVPdb: AVP1238, DBAASP: 360, dbAMP: dbAMP_02955, SATPdb: satpdb27715]
starPep_00001	related_to	Anti-Gram positive	[AMSDb: MAG2_XENLA, APD: AP00144, DBAASP: 1248, DBAASP: 360, DBAASP: 5368, dbAMP: dbAMP_02955, SATPdb: satpdb27715, YADAMP: 810]
starPep_00001	related_to	Anticancer	[APD: AP00144, CancerPPD: 1116, CancerPPD: 1306, CancerPPD: 1307, CancerPPD: 1308, CancerPPD: 1309, CancerPPD: 1310, CancerPPD: 1311, CancerPPD: 1312, CancerPPD: 1313, CancerPPD: 1314, CancerPPD: 1359, CancerPPD: 1365, CancerPPD: 1371, CancerPPD: 1377, CancerPPD: 1383, CancerPPD: 1389, CancerPPD: 1395, CancerPPD: 1401, CancerPPD: 1407, CancerPPD: 1413, CancerPPD: 1435, DBAASP: 360, DBAASP: 5368, …
starPep_00001	related_to	Antitumor	[CancerPPD: 1116, CancerPPD: 1306, CancerPPD: 1307, CancerPPD: 1308, CancerPPD: 1309, CancerPPD: 1310, CancerPPD: 1311, CancerPPD: 1312, CancerPPD: 1313, CancerPPD: 1314, CancerPPD: 1359, CancerPPD: 1365, CancerPPD: 1371, CancerPPD: 1377, CancerPPD: 1383, CancerPPD: 1389, CancerPPD: 1395, CancerPPD: 1401, CancerPPD: 1407, CancerPPD: 1413, CancerPPD: 1435]
starPep_00001	related_to	Toxic to mammals	[DBAASP: 360, DBAASP: 5368]
starPep_00001	related_to	Hemolytic	[Hemolytik: 2520, SATPdb: satpdb11151, SATPdb: satpdb11970, SATPdb: satpdb27715]
starPep_00001	related_to	Antiparasitic	[APD: AP00144, CAMP_Validated: CAMPSQ110, DBAASP: 360, dbAMP: dbAMP_02955, Hemolytik: 4082, Hemolytik: 4083, Hemolytik: 4084, Hemolytik: 4085, Hemolytik: 4086, LAMP_Experimental: L01A000122, ParaPep: 1248, ParaPep: 1368, ParaPep: 1408, ParaPep: 1492, ParaPep: 1493, ParaPep: 1494, ParaPep: 1495, ParaPep: 1496, ParaPep: 1497, ParaPep: 1498, ParaPep: 1878, ParaPep: 1879, SATPdb: satpdb11151, SATPdb:…
starPep_00001	related_to	Antiprotozoal	[AMSDb: MAG2_XENLA, DRAMP_General: DRAMP02271]
starPep_00001	related_to	Antitrypanosomic	[SATPdb: satpdb27715]
starPep_00001	related_to	Toxic	[SATPdb: satpdb11151, SATPdb: satpdb11970, SATPdb: satpdb27715]
starPep_00001	related_to	Antibiofilm	[BaAMP: 32]
starPep_00001	related_to	Antibacterial	[AntiTbPdb: antitb_1873, CAMP_Validated: CAMPSQ110, CancerPPD: 1116, CancerPPD: 1359, CancerPPD: 1365, CancerPPD: 1371, CancerPPD: 1377, CancerPPD: 1383, CancerPPD: 1389, CancerPPD: 1395, CancerPPD: 1401, CancerPPD: 1407, CancerPPD: 1413, dbAMP: dbAMP_02955, DRAMP_General: DRAMP02271, Hemolytik: 3307, Hemolytik: 3308, Hemolytik: 3309, Hemolytik: 3310, Hemolytik: 3311, Hemolytik: 3312, Hemolytik: …
starPep_00001	related_to	Antimicrobial	[CAMP_Structure: CAMPST684, CancerPPD: 1306, CancerPPD: 1307, CancerPPD: 1308, CancerPPD: 1309, CancerPPD: 1310, CancerPPD: 1311, CancerPPD: 1312, CancerPPD: 1313, CancerPPD: 1314, CancerPPD: 1435, Hemolytik: 2520, Hemolytik: 3533, ParaPep: 1248, ParaPep: 1368, ParaPep: 1408, ParaPep: 1492, ParaPep: 1493, ParaPep: 1494, ParaPep: 1495, ParaPep: 1496, ParaPep: 1497, ParaPep: 1498, ParaPep: 1878, Pa…
starPep_00001	related_to	Antifungal	[AMSDb: MAG2_XENLA, APD: AP00144, CAMP_Validated: CAMPSQ110, DBAASP: 360, dbAMP: dbAMP_02955, DRAMP_General: DRAMP02271, Hemolytik: 3307, Hemolytik: 3308, Hemolytik: 3309, Hemolytik: 3310, Hemolytik: 3311, Hemolytik: 3312, LAMP_Experimental: L01A000122, SATPdb: satpdb11970, SATPdb: satpdb27715, YADAMP: 810]
starPep_00001	produced_by	Xenopus ruwenzoriensis	[UniProtKb: C0HKN6]
starPep_00001	produced_by	Amphibia	[BaAMP: 32]
starPep_00001	produced_by	Xenopus laevis	[ADAM: ADAM_1886, AMSDb: MAG2_XENLA, APD: AP00144, CAMP_Validated: CAMPSQ110, CancerPPD: 1116, CancerPPD: 1306, CancerPPD: 1307, CancerPPD: 1308, CancerPPD: 1309, CancerPPD: 1310, CancerPPD: 1311, CancerPPD: 1312, CancerPPD: 1313, CancerPPD: 1314, CancerPPD: 1359, CancerPPD: 1365, CancerPPD: 1371, CancerPPD: 1377, CancerPPD: 1383, CancerPPD: 1389, CancerPPD: 1395, CancerPPD: 1401, CancerPPD: 1407…
starPep_00001	produced_by	Synthetic construct	[DBAASP: 1248]
starPep_00001	assessed_against	Leukemia cancer	[CancerPPD: 1365, CancerPPD: 1383, CancerPPD: 1395]
starPep_00001	assessed_against	Serratia marcescens	[APD: AP00144, DBAASP: 360, DRAMP_General: DRAMP02271, YADAMP: 810]
starPep_00001	assessed_against	Lymphoma cancer	[CancerPPD: 1359, CancerPPD: 1389]
starPep_00001	assessed_against	Salmonella enteritidis	[DBAASP: 360]
starPep_00001	assessed_against	Channel catfish	[DBAASP: 360]
starPep_00001	assessed_against	Hepatitis C	[AVPdb: AVP0593]
starPep_00001	assessed_against	Xanthomonas axonopodis	[DBAASP: 5368]
starPep_00001	assessed_against	Citrobacter freundii	[APD: AP00144, CAMP_Validated: CAMPSQ110, DBAASP: 360, dbAMP: dbAMP_02955, DRAMP_General: DRAMP02271, YADAMP: 810]
starPep_00001	assessed_against	Mouse fibroblasts	[DBAASP: 360, DBAASP: 5368]
starPep_00001	assessed_against	Proteus vulgaris	[DBAASP: 360]
starPep_00001	assessed_against	Mycobacterium smegmatis	[DBAASP: 360]
starPep_00001	assessed_against	Pancreatic cancer	[CancerPPD: 1435]
starPep_00001	assessed_against	Plasmodium	[APD: AP00144, ParaPep: 1248, ParaPep: 1368, ParaPep: 1492, ParaPep: 1493, ParaPep: 1494, ParaPep: 1495, ParaPep: 1496, ParaPep: 1497, ParaPep: 1498, ParaPep: 1878, ParaPep: 1879]
starPep_00001	assessed_against	Corynebacterium diphtheriae	[DBAASP: 360]
starPep_00001	assessed_against	Human hepatocellular	[DBAASP: 360, DBAASP: 5368]
starPep_00001	assessed_against	Euglena gracilis	[DBAASP: 360]
starPep_00001	assessed_against	Cryptococcus neoformans	[DBAASP: 360]
starPep_00001	assessed_against	Hematopoietic cancer	[CancerPPD: 1371]
starPep_00001	assessed_against	Klebsiella oxytoca	[DBAASP: 1248, DBAASP: 360]
starPep_00001	assessed_against	Shigella flexneri	[DBAASP: 1248, DBAASP: 360]
starPep_00001	assessed_against	Human gastric	[DBAASP: 360, DBAASP: 5368]
starPep_00001	assessed_against	Ewing sarcoma	[CancerPPD: 1401]
starPep_00001	assessed_against	Streptococcus faecalis	[DBAASP: 1248, DBAASP: 360, DRAMP_General: DRAMP02271, YADAMP: 810]
starPep_00001	assessed_against	Paramecium caudatum	[AMSDb: MAG2_XENLA, APD: AP00144, DBAASP: 360, DRAMP_General: DRAMP02271, YADAMP: 810]
starPep_00001	assessed_against	Amoeba proteus	[DBAASP: 360]
starPep_00001	assessed_against	Bladder cancer	[CancerPPD: 1306, CancerPPD: 1307, CancerPPD: 1308, CancerPPD: 1309, CancerPPD: 1310, CancerPPD: 1311, CancerPPD: 1312, CancerPPD: 1313, CancerPPD: 1314]
starPep_00001	assessed_against	Sheep erythrocytes	[DBAASP: 5368]
starPep_00001	assessed_against	Shigella sonnei	[AMSDb: MAG2_XENLA]
starPep_00001	assessed_against	Micrococcus luteus	[DBAASP: 360]
starPep_00001	assessed_against	Enterobacter aerogenes	[DBAASP: 5368]
starPep_00001	assessed_against	Streptococcus agalactiae	[DBAASP: 360]
starPep_00001	assessed_against	Lung cancer	[CancerPPD: 1116]
starPep_00001	assessed_against	Enterococcus faecium	[DBAASP: 5368]
starPep_00001	assessed_against	Colon cancer	[CancerPPD: 1377]
starPep_00001	assessed_against	Mycobacterium avium	[DBAASP: 360]
starPep_00001	assessed_against	Herpes simplex	[AVPdb: AVP0425, AVPdb: AVP1238]
starPep_00001	assessed_against	Acinetobacter baumannii	[DBAASP: 360, DBAASP: 5368]
starPep_00001	assessed_against	Bacillus megaterium	[DBAASP: 360]
starPep_00001	assessed_against	Fusobacterium nucleatum	[DBAASP: 5368]
starPep_00001	assessed_against	Enterococcus faecalis	[DBAASP: 360, DBAASP: 5368]
starPep_00001	assessed_against	Trypanosoma	[ParaPep: 1408]
starPep_00001	assessed_against	Streptococcus pneumoniae	[DBAASP: 360, DBAASP: 5368]
starPep_00001	assessed_against	Human erythrocytes	[DBAASP: 1248, DBAASP: 360, DBAASP: 5368, Hemolytik: 2520, Hemolytik: 2944, Hemolytik: 3307, Hemolytik: 3308, Hemolytik: 3309, Hemolytik: 3310, Hemolytik: 3311, Hemolytik: 3312, Hemolytik: 3432, Hemolytik: 3433, Hemolytik: 3521, Hemolytik: 3522, Hemolytik: 3533, Hemolytik: 4082, Hemolytik: 4083, Hemolytik: 4084, Hemolytik: 4085, Hemolytik: 4086]
starPep_00001	assessed_against	Streptococcus pyogenes	[AMSDb: MAG2_XENLA, APD: AP00144]
starPep_00001	assessed_against	Breast cancer	[CancerPPD: 1407]
starPep_00001	assessed_against	Escherichia coli	[AMSDb: MAG2_XENLA, APD: AP00144, CAMP_Validated: CAMPSQ110, DBAASP: 1248, DBAASP: 360, DBAASP: 5368, DRAMP_General: DRAMP02271, YADAMP: 810]
starPep_00001	assessed_against	Staphylococcus epidermidis	[AMSDb: MAG2_XENLA, APD: AP00144, CAMP_Validated: CAMPSQ110, DBAASP: 360, dbAMP: dbAMP_02955, DRAMP_General: DRAMP02271, YADAMP: 810]
starPep_00001	assessed_against	Mycobacterium tuberculosis	[AntiTbPdb: antitb_1873, DBAASP: 360, DBAASP: 5368]
starPep_00001	assessed_against	Salmonella typhimurium	[DBAASP: 360]
starPep_00001	assessed_against	Pseudomonas putida	[APD: AP00144, CAMP_Validated: CAMPSQ110, DBAASP: 360, dbAMP: dbAMP_02955, DRAMP_General: DRAMP02271, YADAMP: 810]
starPep_00001	assessed_against	Streptococcus mutans	[BaAMP: 32, DBAASP: 360, DBAASP: 5368]
starPep_00001	assessed_against	Klebsiella pneumoniae	[APD: AP00144, CAMP_Validated: CAMPSQ110, DBAASP: 360, DBAASP: 5368, dbAMP: dbAMP_02955, DRAMP_General: DRAMP02271, YADAMP: 810]
starPep_00001	assessed_against	Human pbmc	[DBAASP: 5368]
starPep_00001	assessed_against	Proteus mirabilis	[DBAASP: 1248, DBAASP: 360, DRAMP_General: DRAMP02271, YADAMP: 810]
starPep_00001	assessed_against	Pseudomonas aeruginosa	[APD: AP00144, BaAMP: 32, DBAASP: 1248, DBAASP: 360, DBAASP: 5368, DRAMP_General: DRAMP02271, YADAMP: 810]
starPep_00001	assessed_against	Enterobacter cloacae	[AMSDb: MAG2_XENLA, APD: AP00144, DBAASP: 1248, DBAASP: 360, DRAMP_General: DRAMP02271, YADAMP: 810]
starPep_00001	assessed_against	Staphylococcus aureus	[APD: AP00144, DBAASP: 1248, DBAASP: 360, DBAASP: 5368, DRAMP_General: DRAMP02271, YADAMP: 810]
starPep_00001	assessed_against	Saccharomyces cerevisiae	[AMSDb: MAG2_XENLA, APD: AP00144, DBAASP: 360]
starPep_00001	assessed_against	Bacillus subtilis	[DBAASP: 360]
starPep_00001	assessed_against	Prostate cancer	[CancerPPD: 1413]
starPep_00001	assessed_against	Acinetobacter calcoaceticus	[AMSDb: MAG2_XENLA]
starPep_00001	assessed_against	Candida albicans	[APD: AP00144, DBAASP: 360, DBAASP: 5368, DRAMP_General: DRAMP02271, YADAMP: 810]
starPep_00001	linked_to	PubMed: 9090128	[DRAMP_General: DRAMP02271]
starPep_00001	linked_to	DOI: 10.1093/jac/dkl120	[BaAMP: 32]
starPep_00001	linked_to	PubMed: 3410055	[DBAASP: 360]
starPep_00001	linked_to	PubMed: 3299384	[APD: AP00144, CAMP_Validated: CAMPSQ110, DBAASP: 360, dbAMP: dbAMP_02955, DRAMP_General: DRAMP02271, Hemolytik: 3533, LAMP_Experimental: L01A000122, YADAMP: 810]
starPep_00001	linked_to	PubMed: 14680972	[RAPD: 31]
starPep_00001	linked_to	PubMed: 1708887	[CancerPPD: 1359, CancerPPD: 1365, CancerPPD: 1371, CancerPPD: 1377, CancerPPD: 1383, CancerPPD: 1389, CancerPPD: 1395, CancerPPD: 1401, CancerPPD: 1407, CancerPPD: 1413]
starPep_00001	linked_to	PubMed: 10338113	[DBAASP: 360]
starPep_00001	linked_to	PubMed: 14718539	[DBAASP: 360]
starPep_00001	linked_to	PubMed: 15081088	[AVPdb: AVP0425]
starPep_00001	linked_to	PubMed: 21729875	[DBAASP: 5368, Hemolytik: 2944]
starPep_00001	linked_to	PubMed: 26099623	[DBAASP: 360, DBAASP: 5368]
starPep_00001	linked_to	PubMed: 27165408	[DBAASP: 5368]
starPep_00001	linked_to	PubMed: 1693777	[ParaPep: 1248]
starPep_00001	linked_to	PubMed: 1605597	[Hemolytik: 3432, Hemolytik: 3433]
starPep_00001	linked_to	PubMed: 10099178	[RAPD: 6]
starPep_00001	linked_to	PubMed: 2253768	[DBAASP: 1248, DBAASP: 360, Hemolytik: 3307, Hemolytik: 3308, Hemolytik: 3309, Hemolytik: 3310, Hemolytik: 3311, Hemolytik: 3312]
starPep_00001	linked_to	PubMed: 23029273	[DBAASP: 5368]
starPep_00001	linked_to	PubMed: 21955251	[CancerPPD: 1435]
starPep_00001	linked_to	PubMed: 9166783	[DBAASP: 5368, Hemolytik: 3521, Hemolytik: 3522]
starPep_00001	linked_to	PubMed: 17005809	[DBAASP: 360]
starPep_00001	linked_to	PubMed: 22664071	[ParaPep: 1368, ParaPep: 1878, ParaPep: 1879]
starPep_00001	linked_to	PubMed: 2285300	[CancerPPD: 1359, CancerPPD: 1365, CancerPPD: 1371, CancerPPD: 1377, CancerPPD: 1383, CancerPPD: 1389, CancerPPD: 1395, CancerPPD: 1401, CancerPPD: 1407, CancerPPD: 1413]
starPep_00001	linked_to	PubMed: 2833514	[LAMP_Experimental: L01A000122]
starPep_00001	linked_to	PubMed: 22659412	[DBAASP: 360, DBAASP: 5368]
starPep_00001	linked_to	PubMed: 25380626	[DBAASP: 360, DBAASP: 5368]
starPep_00001	linked_to	PubMed: 16476519	[CancerPPD: 1306, CancerPPD: 1307, CancerPPD: 1308, CancerPPD: 1309, CancerPPD: 1310, CancerPPD: 1311, CancerPPD: 1312, CancerPPD: 1313, CancerPPD: 1314]
starPep_00001	linked_to	PubMed: 10890923	[DBAASP: 360]
starPep_00001	linked_to	PubMed: 9756752	[DBAASP: 360]
starPep_00001	linked_to	PubMed: 10879468	[Hemolytik: 2520]
starPep_00001	linked_to	PubMed: 11587795	[DBAASP: 360]
starPep_00001	linked_to	PubMed: 1717472	[CAMP_Validated: CAMPSQ110, dbAMP: dbAMP_02955, LAMP_Experimental: L01A000122]
starPep_00001	linked_to	PubMed: 2759705	[ParaPep: 1492, ParaPep: 1493, ParaPep: 1494, ParaPep: 1495, ParaPep: 1496, ParaPep: 1497, ParaPep: 1498]
starPep_00001	linked_to	PubMed: 18287023	[AVPdb: AVP0593]
starPep_00001	linked_to	DOI: 10.1016/j.peptides.2014.09.021	[BaAMP: 32]
starPep_00001	linked_to	PubMed: 8319212	[CancerPPD: 1116]
starPep_00001	linked_to	PubMed: 3125066	[Hemolytik: 4082, Hemolytik: 4083, Hemolytik: 4084, Hemolytik: 4085, Hemolytik: 4086]
starPep_00001	linked_to	PubMed: 15193922	[DBAASP: 360]
starPep_00001	linked_to	PubMed: 26053120	[DBAASP: 360]
starPep_00001	linked_to	PubMed: 8298457	[LAMP_Experimental: L01A000122]
starPep_00001	linked_to	PDB: 1D9M	[StraPep: BP1045]
starPep_00001	linked_to	PDB: 2MAG	[ADAM: ADAM_1886, AMSDb: MAG2_XENLA, APD: AP00144, DBAASP: 360, dbAMP: dbAMP_02955, DRAMP: DRAMP02271, StraPep: BP1045]
starPep_00001	linked_to	PDB: 2LSA	[CAMP_Structure: CAMPST684, dbAMP: dbAMP_02955, DRAMP: DRAMP02271, StraPep: BP1045]
starPep_00001	linked_to	PDB: 1D9O	[StraPep: BP1045]
starPep_00001	linked_to	UniprotKb: C0HKN6	[UniProtKb: C0HKN6]
starPep_00001	linked_to	PDB: 1F0H	[StraPep: BP1045]
starPep_00001	linked_to	UniprotKb: P26664	[AVPdb: AVP0593]
starPep_00001	linked_to	PDB: 5CGN	[StraPep: BP1045]
starPep_00001	linked_to	UniprotKb: MAGA_XENLA	[StraPep: BP1045]
starPep_00001	linked_to	PDB: 1F0D	[StraPep: BP1045]
starPep_00001	linked_to	PDB: 1F0E	[StraPep: BP1045]
starPep_00001	linked_to	PDB: 4MGP	[StraPep: BP1045]
starPep_00001	linked_to	PDB: 1D9J	[StraPep: BP1045]
starPep_00001	linked_to	PDB: 5CGO	[StraPep: BP1045]
starPep_00001	linked_to	PDB: 1F0F	[StraPep: BP1045]
starPep_00001	linked_to	PDB: 1F0G	[StraPep: BP1045]
starPep_00001	linked_to	PDB: 1D9P	[StraPep: BP1045]
starPep_00001	linked_to	UniprotKb: P11006	[AMSDb: MAG2_XENLA, AVPdb: AVP0425, AVPdb: AVP1238, CAMP_Structure: CAMPST684, CAMP_Validated: CAMPSQ110, dbAMP: dbAMP_02955, DRAMP: DRAMP02271, RAPD: 31, RAPD: 6]
starPep_00001	linked_to	PDB: 1D9L	[StraPep: BP1045]
starPep_00001	linked_to	PDB: 1DUM	[dbAMP: dbAMP_02955, StraPep: BP1045]
starPep_00001	linked_to	PubMed: 30570475	[DBAASP: 360]
starPep_00001	linked_to	PubMed: 23389903	[AVPdb: AVP1238]
starPep_00001	linked_to	PubMed: 28314993	[AntiTbPdb: antitb_1873, DBAASP: 5368]
starPep_00001	linked_to	PubMed: 20206169	[ParaPep: 1408]
starPep_00001	linked_to	PubMed: 26986223	[DBAASP: 5368]
starPep_00001	modified_by	Amidation	[CancerPPD: 1116, CancerPPD: 1306, CancerPPD: 1307, CancerPPD: 1308, CancerPPD: 1309, CancerPPD: 1310, CancerPPD: 1311, CancerPPD: 1312, CancerPPD: 1313, CancerPPD: 1314, CancerPPD: 1359, CancerPPD: 1365, CancerPPD: 1371, CancerPPD: 1377, CancerPPD: 1383, CancerPPD: 1389, CancerPPD: 1395, CancerPPD: 1401, CancerPPD: 1407, CancerPPD: 1413, DBAASP: 5368, Hemolytik: 2944, Hemolytik: 3521, Hemolytik:…
starPep_00001	modified_by	Amidation	[CancerPPD: 1116, CancerPPD: 1306, CancerPPD: 1307, CancerPPD: 1308, CancerPPD: 1309, CancerPPD: 1310, CancerPPD: 1311, CancerPPD: 1312, CancerPPD: 1313, CancerPPD: 1314, CancerPPD: 1359, CancerPPD: 1365, CancerPPD: 1371, CancerPPD: 1377, CancerPPD: 1383, CancerPPD: 1389, CancerPPD: 1395, CancerPPD: 1401, CancerPPD: 1407, CancerPPD: 1413, DBAASP: 5368, Hemolytik: 2944, Hemolytik: 3521, Hemolytik:…
starPep_00001	constituted_by	E at position 19 is D Glutamic Acid	[DBAASP: 1248]
starPep_00001	constituted_by	K at position 14 is D Lysine	[DBAASP: 1248]
starPep_00001	constituted_by	I at position 2 is D Isoleucine	[DBAASP: 1248]
starPep_00001	constituted_by	S at position 8 is D Serine	[DBAASP: 1248]
starPep_00001	constituted_by	L at position 6 is D Leucine	[DBAASP: 1248]
starPep_00001	constituted_by	F at position 5 is D Phenylalanine	[DBAASP: 1248]
starPep_00001	constituted_by	F at position 16 is D Phenylalanine	[DBAASP: 1248]
starPep_00001	constituted_by	A at position 15 is D Alanine	[DBAASP: 1248]
starPep_00001	constituted_by	V at position 17 is D Valine	[DBAASP: 1248]
starPep_00001	constituted_by	M at position 21 is D Methionine	[DBAASP: 1248]
starPep_00001	constituted_by	A at position 9 is D Alanine	[DBAASP: 1248]
starPep_00001	constituted_by	F at position 12 is D Phenylalanine	[DBAASP: 1248]
starPep_00001	constituted_by	I at position 20 is D Isoleucine	[DBAASP: 1248]
starPep_00001	constituted_by	K at position 11 is D Lysine	[DBAASP: 1248]
starPep_00001	constituted_by	N at position 22 is D Asparagine	[DBAASP: 1248]
starPep_00001	constituted_by	H at position 7 is D Histidine	[DBAASP: 1248]
starPep_00001	constituted_by	K at position 10 is D Lysine	[DBAASP: 1248]
starPep_00001	constituted_by	S at position 23 is D Serine	[DBAASP: 1248]
starPep_00001	constituted_by	K at position 4 is D Lysine	[DBAASP: 1248]
starPep_09821	compiled_in	SATPdb	[SATPdb: satpdb26304]
starPep_09821	compiled_in	BaAMP	[BaAMP: 144]
starPep_09821	related_to	Antibiofilm	[BaAMP: 144]
starPep_09821	related_to	Antimicrobial	[SATPdb: satpdb26304]
starPep_09821	produced_by	Amphibia	[BaAMP: 144]
starPep_09821	assessed_against	Listeria ivanovii	[BaAMP: 144]
starPep_09821	assessed_against	Enterococcus faecalis	[BaAMP: 144]
starPep_09821	assessed_against	Staphylococcus aureus	[BaAMP: 144]
starPep_09821	linked_to	DOI: 10.1016/j.biomaterials.2009.03.025	[BaAMP: 144]
starPep_00193	compiled_in	LAMP_Experimental	[LAMP_Experimental: L01A000121]
starPep_00193	compiled_in	AMSDb	[AMSDb: MAG1_XENLA]
starPep_00193	compiled_in	SATPdb	[SATPdb: satpdb12738]
starPep_00193	compiled_in	dbAMP	[dbAMP: dbAMP_02954]
starPep_00193	compiled_in	Hemolytik	[Hemolytik: 2442]
starPep_00193	compiled_in	DRAMP_General	[DRAMP_General: DRAMP02270]
starPep_00193	compiled_in	APD	[APD: AP00771]
starPep_00193	compiled_in	BaAMP	[BaAMP: 94]
starPep_00193	compiled_in	AVPdb	[AVPdb: AVP0424]
starPep_00193	compiled_in	CAMP_Validated	[CAMP_Validated: CAMPSQ109]
starPep_00193	compiled_in	DBAASP	[DBAASP: 1781]
starPep_00193	compiled_in	YADAMP	[YADAMP: 825]
starPep_00193	compiled_in	DRAMP_Patent	[DRAMP_Patent: DRAMP04810, DRAMP_Patent: DRAMP18893]
starPep_00193	compiled_in	ADAM	[ADAM: ADAM_1885]
starPep_00193	related_to	Anti-Gram negative	[AMSDb: MAG1_XENLA, APD: AP00771, DBAASP: 1781, dbAMP: dbAMP_02954, SATPdb: satpdb12738]
starPep_00193	related_to	Antiviral	[APD: AP00771, AVPdb: AVP0424, SATPdb: satpdb12738]
starPep_00193	related_to	Anti-Gram positive	[AMSDb: MAG1_XENLA, APD: AP00771, DBAASP: 1781, dbAMP: dbAMP_02954, SATPdb: satpdb12738]
starPep_00193	related_to	Toxic to mammals	[DBAASP: 1781]
starPep_00193	related_to	Hemolytic	[AMSDb: MAG1_XENLA, SATPdb: satpdb12738]
starPep_00193	related_to	Antiprotozoal	[AMSDb: MAG1_XENLA]
starPep_00193	related_to	Toxic	[SATPdb: satpdb12738]
starPep_00193	related_to	Antibiofilm	[BaAMP: 94]
starPep_00193	related_to	Antibacterial	[CAMP_Validated: CAMPSQ109, dbAMP: dbAMP_02954, DRAMP_General: DRAMP02270, LAMP_Experimental: L01A000121, SATPdb: satpdb12738]
starPep_00193	related_to	Antimicrobial	[Hemolytik: 2442, SATPdb: satpdb12738]
starPep_00193	related_to	Antifungal	[AMSDb: MAG1_XENLA]
starPep_00193	produced_by	Xenopus laevis	[ADAM: ADAM_1885, AMSDb: MAG1_XENLA, APD: AP00771, CAMP_Validated: CAMPSQ109, DBAASP: 1781, dbAMP: dbAMP_02954, DRAMP_General: DRAMP02270, DRAMP_Patent: DRAMP04810, DRAMP_Patent: DRAMP18893, LAMP_Experimental: L01A000121, YADAMP: 825]
starPep_00193	produced_by	Amphibia	[BaAMP: 94]
starPep_00193	assessed_against	Streptococcus agalactiae	[DBAASP: 1781]
starPep_00193	assessed_against	Shigella sonnei	[AMSDb: MAG1_XENLA]
starPep_00193	assessed_against	Paramecium caudatum	[AMSDb: MAG1_XENLA]
starPep_00193	assessed_against	Streptococcus faecalis	[DBAASP: 1781]
starPep_00193	assessed_against	Cryptococcus neoformans	[BaAMP: 94]
starPep_00193	assessed_against	Citrobacter freundii	[CAMP_Validated: CAMPSQ109, dbAMP: dbAMP_02954]
starPep_00193	assessed_against	Enterococcus faecium	[DBAASP: 1781]
starPep_00193	assessed_against	Mycobacterium avium	[DBAASP: 1781]
starPep_00193	assessed_against	Herpes simplex	[AVPdb: AVP0424]
starPep_00193	assessed_against	Acinetobacter baumannii	[DBAASP: 1781]
starPep_00193	assessed_against	Enterococcus faecalis	[APD: AP00771, DBAASP: 1781]
starPep_00193	assessed_against	Human erythrocytes	[DBAASP: 1781, Hemolytik: 2442]
starPep_00193	assessed_against	Streptococcus pyogenes	[AMSDb: MAG1_XENLA]
starPep_00193	assessed_against	Escherichia coli	[AMSDb: MAG1_XENLA, APD: AP00771, CAMP_Validated: CAMPSQ109, DBAASP: 1781]
starPep_00193	assessed_against	Staphylococcus epidermidis	[AMSDb: MAG1_XENLA, CAMP_Validated: CAMPSQ109, dbAMP: dbAMP_02954]
starPep_00193	assessed_against	Mycobacterium tuberculosis	[DBAASP: 1781]
starPep_00193	assessed_against	Salmonella typhimurium	[APD: AP00771, DBAASP: 1781]
starPep_00193	assessed_against	Pseudomonas putida	[CAMP_Validated: CAMPSQ109, dbAMP: dbAMP_02954]
starPep_00193	assessed_against	Klebsiella pneumoniae	[APD: AP00771, CAMP_Validated: CAMPSQ109, DBAASP: 1781, dbAMP: dbAMP_02954]
starPep_00193	assessed_against	Pseudomonas aeruginosa	[APD: AP00771, DBAASP: 1781]
starPep_00193	assessed_against	Enterobacter cloacae	[AMSDb: MAG1_XENLA]
starPep_00193	assessed_against	Staphylococcus aureus	[APD: AP00771, DBAASP: 1781]
starPep_00193	assessed_against	Saccharomyces cerevisiae	[AMSDb: MAG1_XENLA]
starPep_00193	assessed_against	Acinetobacter calcoaceticus	[AMSDb: MAG1_XENLA]
starPep_00193	assessed_against	Listeria monocytogenes	[APD: AP00771, DBAASP: 1781]
starPep_00193	linked_to	PubMed: 22569076	[DBAASP: 1781]
starPep_00193	linked_to	PubMed: 9199465	[APD: AP00771, DBAASP: 1781]
starPep_00193	linked_to	PubMed: 21672084	[DBAASP: 1781]
starPep_00193	linked_to	DOI: 10.1128/IAI.00995-06	[BaAMP: 94]
starPep_00193	linked_to	PDB: 1DUM	[dbAMP: dbAMP_02954]
starPep_00193	linked_to	UniprotKb: P11006	[AMSDb: MAG1_XENLA, AVPdb: AVP0424, CAMP_Validated: CAMPSQ109, dbAMP: dbAMP_02954, DRAMP: DRAMP02270]
starPep_00193	linked_to	PDB: 2MAG	[ADAM: ADAM_1885, dbAMP: dbAMP_02954]
starPep_00193	linked_to	PubMed: 8298457	[LAMP_Experimental: L01A000121]
starPep_00193	linked_to	PubMed: 1717472	[LAMP_Experimental: L01A000121]
starPep_00193	linked_to	PubMed: 2833514	[LAMP_Experimental: L01A000121]
starPep_00193	linked_to	PubMed: 15081088	[AVPdb: AVP0424]
starPep_00193	linked_to	PubMed: 3299384	[CAMP_Validated: CAMPSQ109, dbAMP: dbAMP_02954, DRAMP_General: DRAMP02270, LAMP_Experimental: L01A000121, YADAMP: 825]
starPep_00193	linked_to	PubMed: 3410055	[DBAASP: 1781]
starPep_00193	linked_to	PubMed: 30570475	[DBAASP: 1781]
starPep_00193	linked_to	PubMed: 10795591	[DBAASP: 1781, Hemolytik: 2442]
starPep_08392	compiled_in	dbAMP	[dbAMP: dbAMP_12357]
starPep_08392	compiled_in	APD	[APD: AP02924]
starPep_08392	related_to	Anti-Gram negative	[APD: AP02924, dbAMP: dbAMP_12357]
starPep_08392	related_to	Anti-Gram positive	[APD: AP02924, dbAMP: dbAMP_12357]
starPep_08392	related_to	Anticancer	[APD: AP02924, dbAMP: dbAMP_12357]
starPep_08392	related_to	Antibiofilm	[APD: AP02924, dbAMP: dbAMP_12357]
starPep_08392	related_to	Antibacterial	[dbAMP: dbAMP_12357]
starPep_08392	related_to	Antifungal	[APD: AP02924, dbAMP: dbAMP_12357]
starPep_08392	assessed_against	Enterococcus faecalis	[APD: AP02924]
starPep_08392	assessed_against	Escherichia coli	[APD: AP02924]
starPep_08392	assessed_against	Pseudomonas aeruginosa	[APD: AP02924]
starPep_08392	assessed_against	Staphylococcus aureus	[APD: AP02924]
starPep_08392	assessed_against	Candida albicans	[APD: AP02924]
starPep_08392	linked_to	PubMed: 29064402	[APD: AP02924, dbAMP: dbAMP_12357]
starPep_05293	compiled_in	dbAMP	[dbAMP: dbAMP_12373]
starPep_05293	compiled_in	APD	[APD: AP03001]
starPep_05293	compiled_in	DBAASP	[DBAASP: 11525]
starPep_05293	related_to	Anti-Gram negative	[APD: AP03001, DBAASP: 11525, dbAMP: dbAMP_12373]
starPep_05293	related_to	Anti-Gram positive	[APD: AP03001, DBAASP: 11525, dbAMP: dbAMP_12373]
starPep_05293	related_to	Toxic to mammals	[DBAASP: 11525]
starPep_05293	related_to	Antibiofilm	[APD: AP03001, dbAMP: dbAMP_12373]
starPep_05293	related_to	Antibacterial	[APD: AP03001]
starPep_05293	related_to	Antifungal	[APD: AP03001, DBAASP: 11525, dbAMP: dbAMP_12373]
starPep_05293	produced_by	Hippocampus comes	[APD: AP03001, DBAASP: 11525, dbAMP: dbAMP_12373]
starPep_05293	assessed_against	Candida glabrata	[DBAASP: 11525]
starPep_05293	assessed_against	Candida tropicalis	[APD: AP03001, DBAASP: 11525]
starPep_05293	assessed_against	Acinetobacter baumannii	[APD: AP03001, DBAASP: 11525]
starPep_05293	assessed_against	Human erythrocytes	[DBAASP: 11525]
starPep_05293	assessed_against	Escherichia coli	[APD: AP03001, DBAASP: 11525]
starPep_05293	assessed_against	Staphylococcus epidermidis	[APD: AP03001, DBAASP: 11525]
starPep_05293	assessed_against	Pseudomonas aeruginosa	[APD: AP03001, DBAASP: 11525]
starPep_05293	assessed_against	Staphylococcus aureus	[APD: AP03001, DBAASP: 11525]
starPep_05293	assessed_against	Candida albicans	[APD: AP03001, DBAASP: 11525]
starPep_05293	linked_to	PubMed: 30039186	[APD: AP03001, DBAASP: 11525, dbAMP: dbAMP_12373]
starPep_05561	compiled_in	SATPdb	[SATPdb: satpdb22767]
starPep_05561	compiled_in	BaAMP	[BaAMP: 77]
starPep_05561	compiled_in	DBAASP	[DBAASP: 1023]
starPep_05561	related_to	Anti-Gram negative	[DBAASP: 1023]
starPep_05561	related_to	Anti-Gram positive	[DBAASP: 1023]
starPep_05561	related_to	Toxic to mammals	[DBAASP: 1023]
starPep_05561	related_to	Antibiofilm	[BaAMP: 77]
starPep_05561	related_to	Antimicrobial	[SATPdb: satpdb22767]
starPep_05561	related_to	Antifungal	[DBAASP: 1023]
starPep_05561	produced_by	Amphibia	[BaAMP: 77]
starPep_05561	produced_by	Synthetic construct	[DBAASP: 1023]
starPep_05561	assessed_against	Staphylococcus hominis	[DBAASP: 1023]
starPep_05561	assessed_against	Staphylococcus epidermidis	[DBAASP: 1023]
starPep_05561	assessed_against	Pseudomonas aeruginosa	[BaAMP: 77, DBAASP: 1023]
starPep_05561	assessed_against	Staphylococcus aureus	[DBAASP: 1023]
starPep_05561	assessed_against	Candida albicans	[DBAASP: 1023]
starPep_05561	linked_to	PubMed: 25959536	[DBAASP: 1023]
starPep_05561	linked_to	PubMed: 25086859	[DBAASP: 1023]
starPep_05561	linked_to	DOI: 10.1007/s00018-013-1291-7	[BaAMP: 77]
starPep_05561	linked_to	PubMed: 20606068	[DBAASP: 1023]
starPep_05561	modified_by	Amidation	[DBAASP: 1023]
starPep_05561	modified_by	Amidation	[DBAASP: 1023]
starPep_02848	compiled_in	LAMP_Experimental	[LAMP_Experimental: L02A001478]
starPep_02848	compiled_in	SATPdb	[SATPdb: satpdb17187]
starPep_02848	compiled_in	dbAMP	[dbAMP: dbAMP_10503]
starPep_02848	compiled_in	BaAMP	[BaAMP: 140]
starPep_02848	compiled_in	CAMP_Validated	[CAMP_Validated: CAMPSQ3269]
starPep_02848	compiled_in	ADAM	[ADAM: ADAM_5345]
starPep_02848	related_to	Antiviral	[LAMP_Experimental: L02A001478]
starPep_02848	related_to	Antibiofilm	[BaAMP: 140]
starPep_02848	related_to	Antibacterial	[LAMP_Experimental: L02A001478]
starPep_02848	related_to	Antimicrobial	[SATPdb: satpdb17187]
starPep_02848	related_to	Antifungal	[CAMP_Validated: CAMPSQ3269, dbAMP: dbAMP_10503, LAMP_Experimental: L02A001478, SATPdb: satpdb17187]
starPep_02848	produced_by	Macaca mulatta	[ADAM: ADAM_5345]
starPep_02848	produced_by	Homo sapiens	[CAMP_Validated: CAMPSQ3269, dbAMP: dbAMP_10503, LAMP_Experimental: L02A001478]
starPep_02848	produced_by	Synthetic construct	[BaAMP: 140]
starPep_02848	assessed_against	Alternaria brassicola	[CAMP_Validated: CAMPSQ3269, dbAMP: dbAMP_10503]
starPep_02848	assessed_against	Aspergillus fumigatus	[CAMP_Validated: CAMPSQ3269, dbAMP: dbAMP_10503]
starPep_02848	assessed_against	Fusarium culmorum	[CAMP_Validated: CAMPSQ3269, dbAMP: dbAMP_10503]
starPep_02848	assessed_against	Neurospora crassa	[BaAMP: 140, CAMP_Validated: CAMPSQ3269, dbAMP: dbAMP_10503]
starPep_02848	assessed_against	Candida albicans	[BaAMP: 140]
starPep_02848	linked_to	PubMed: 12438152	[CAMP_Validated: CAMPSQ3269, dbAMP: dbAMP_10503]
starPep_02848	linked_to	DOI: 10.1016/j.biomaterials.2005.04.068	[BaAMP: 140]
starPep_00517	compiled_in	ANTISTAPHYBASE	[ANTISTAPHYBASE: Staph. P 93]
starPep_00517	compiled_in	LAMP_Experimental	[LAMP_Experimental: L01A000188]
starPep_00517	compiled_in	SATPdb	[SATPdb: satpdb17691, SATPdb: satpdb20529]
starPep_00517	compiled_in	dbAMP	[dbAMP: dbAMP_05507]
starPep_00517	compiled_in	CancerPPD	[CancerPPD: 1185, CancerPPD: 1189, CancerPPD: 1193, CancerPPD: 1197, CancerPPD: 1201, CancerPPD: 1211, CancerPPD: 1221, CancerPPD: 3350, CancerPPD: 3351, CancerPPD: 3352, CancerPPD: 3353, CancerPPD: 3354, CancerPPD: 3355]
starPep_00517	compiled_in	Hemolytik	[Hemolytik: 1901, Hemolytik: 2023, Hemolytik: 2317, Hemolytik: 3865, Hemolytik: 3866]
starPep_00517	compiled_in	DRAMP_General	[DRAMP_General: DRAMP03962]
starPep_00517	compiled_in	BaAMP	[BaAMP: 149]
starPep_00517	compiled_in	CAMP_Validated	[CAMP_Validated: CAMPSQ171]
starPep_00517	compiled_in	DBAASP	[DBAASP: 5147]
starPep_00517	compiled_in	YADAMP	[YADAMP: 650]
starPep_00517	compiled_in	ADAM	[ADAM: ADAM_3650]
starPep_00517	related_to	Anti-Gram negative	[DBAASP: 5147, YADAMP: 650]
starPep_00517	related_to	Anti-Gram positive	[DBAASP: 5147, YADAMP: 650]
starPep_00517	related_to	Anticancer	[CancerPPD: 1185, CancerPPD: 1189, CancerPPD: 1193, CancerPPD: 1197, CancerPPD: 1201, CancerPPD: 1211, CancerPPD: 1221, CancerPPD: 3350, CancerPPD: 3351, CancerPPD: 3352, CancerPPD: 3353, CancerPPD: 3354, CancerPPD: 3355, DBAASP: 5147, SATPdb: satpdb20529]
starPep_00517	related_to	Antitumor	[CancerPPD: 1185, CancerPPD: 1189, CancerPPD: 1193, CancerPPD: 1197, CancerPPD: 1201, CancerPPD: 1211, CancerPPD: 1221, CancerPPD: 3350, CancerPPD: 3351, CancerPPD: 3352, CancerPPD: 3353, CancerPPD: 3354, CancerPPD: 3355, Hemolytik: 2317, SATPdb: satpdb20529]
starPep_00517	related_to	Toxic to mammals	[DBAASP: 5147]
starPep_00517	related_to	Hemolytic	[SATPdb: satpdb20529]
starPep_00517	related_to	Toxic	[SATPdb: satpdb20529]
starPep_00517	related_to	Antibiofilm	[BaAMP: 149]
starPep_00517	related_to	Antibacterial	[ANTISTAPHYBASE: Staph. P 93, CAMP_Validated: CAMPSQ171, CancerPPD: 1185, CancerPPD: 1189, CancerPPD: 1193, CancerPPD: 1197, CancerPPD: 1201, CancerPPD: 1211, CancerPPD: 1221, CancerPPD: 3350, CancerPPD: 3351, CancerPPD: 3352, CancerPPD: 3353, CancerPPD: 3354, CancerPPD: 3355, dbAMP: dbAMP_05507, DRAMP_General: DRAMP03962, Hemolytik: 2317, LAMP_Experimental: L01A000188, SATPdb: satpdb17691, SATPd…
starPep_00517	related_to	Antimicrobial	[CancerPPD: 3350, CancerPPD: 3351, CancerPPD: 3352, CancerPPD: 3353, CancerPPD: 3354, CancerPPD: 3355, Hemolytik: 1901, Hemolytik: 2023, Hemolytik: 3865, Hemolytik: 3866, SATPdb: satpdb17691, SATPdb: satpdb20529]
starPep_00517	related_to	Antifungal	[CancerPPD: 3350, CancerPPD: 3351, CancerPPD: 3352, CancerPPD: 3353, CancerPPD: 3354, CancerPPD: 3355, DBAASP: 5147, SATPdb: satpdb20529]
starPep_00517	produced_by	Xenopus laevis	[LAMP_Experimental: L01A000188]
starPep_00517	produced_by	Synthetic construct	[ADAM: ADAM_3650, ANTISTAPHYBASE: Staph. P 93, BaAMP: 149, CAMP_Validated: CAMPSQ171, DBAASP: 5147, dbAMP: dbAMP_05507, DRAMP_General: DRAMP03962, YADAMP: 650]
starPep_00517	assessed_against	Blood cancer	[CancerPPD: 1193, CancerPPD: 3352, CancerPPD: 3353]
starPep_00517	assessed_against	Streptococcus epidermidis	[DBAASP: 5147]
starPep_00517	assessed_against	Gastric cancer	[CancerPPD: 3354, CancerPPD: 3355]
starPep_00517	assessed_against	Human keratinocytes	[DBAASP: 5147]
starPep_00517	assessed_against	Burkholderia pseudomallei	[BaAMP: 149]
starPep_00517	assessed_against	Human lung	[DBAASP: 5147]
starPep_00517	assessed_against	Leukemia cancer	[CancerPPD: 1185]
starPep_00517	assessed_against	Lung cancer	[CancerPPD: 1189, CancerPPD: 1201, CancerPPD: 1211, CancerPPD: 1221, CancerPPD: 3350, CancerPPD: 3351]
starPep_00517	assessed_against	Acinetobacter baumannii	[DBAASP: 5147]
starPep_00517	assessed_against	Human erythrocytes	[DBAASP: 5147, Hemolytik: 1901, Hemolytik: 2023, Hemolytik: 2317, Hemolytik: 3865, Hemolytik: 3866]
starPep_00517	assessed_against	Streptococcus pyogenes	[DBAASP: 5147]
starPep_00517	assessed_against	Breast cancer	[CancerPPD: 1197]
starPep_00517	assessed_against	Escherichia coli	[DBAASP: 5147, YADAMP: 650]
starPep_00517	assessed_against	Trichosporon beigelii	[DBAASP: 5147]
starPep_00517	assessed_against	Salmonella typhimurium	[DBAASP: 5147, YADAMP: 650]
starPep_00517	assessed_against	Pseudomonas aeruginosa	[DBAASP: 5147, YADAMP: 650]
starPep_00517	assessed_against	Staphylococcus aureus	[ANTISTAPHYBASE: Staph. P 93, DBAASP: 5147, YADAMP: 650]
starPep_00517	assessed_against	Bacillus subtilis	[DBAASP: 5147, YADAMP: 650]
starPep_00517	assessed_against	Candida albicans	[DBAASP: 5147]
starPep_00517	linked_to	PubMed: 16344012	[Hemolytik: 1901]
starPep_00517	linked_to	PubMed: 14514057	[Hemolytik: 2317]
starPep_00517	linked_to	PubMed: 10675500	[CancerPPD: 1185, CancerPPD: 1189, CancerPPD: 1193, CancerPPD: 1197, DBAASP: 5147, Hemolytik: 2023]
starPep_00517	linked_to	PubMed: 24366740	[DBAASP: 5147]
starPep_00517	linked_to	PubMed: 26552969	[DBAASP: 5147]
starPep_00517	linked_to	PubMed: 10424354	[DBAASP: 5147, Hemolytik: 3865, Hemolytik: 3866]
starPep_00517	linked_to	PubMed: 12573247	[DBAASP: 5147]
starPep_00517	linked_to	PubMed: 11009597	[CAMP_Validated: CAMPSQ171, dbAMP: dbAMP_05507, DRAMP_General: DRAMP03962]
starPep_00517	linked_to	PubMed: 9352466	[CancerPPD: 1201, CancerPPD: 1211, CancerPPD: 1221]
starPep_00517	linked_to	DOI: 10.1371/journal.pntd.0002267	[BaAMP: 149]
starPep_00517	linked_to	UniprotKb: P01507	[CAMP_Validated: CAMPSQ171, dbAMP: dbAMP_05507, DRAMP: DRAMP03962]
starPep_00517	linked_to	UniprotKb: P11006	[CAMP_Validated: CAMPSQ171]
starPep_00517	linked_to	PDB: 1D9J	[ADAM: ADAM_3650, DRAMP: DRAMP03962]
starPep_00517	linked_to	PDB: 1F0D	[dbAMP: dbAMP_05507, DRAMP: DRAMP03962]
starPep_00517	modified_by	Amidation	[CancerPPD: 1185, CancerPPD: 1189, CancerPPD: 1193, CancerPPD: 1197, CancerPPD: 1201, CancerPPD: 1211, CancerPPD: 1221, CancerPPD: 3350, CancerPPD: 3351, CancerPPD: 3352, CancerPPD: 3353, CancerPPD: 3354, CancerPPD: 3355, DBAASP: 5147, Hemolytik: 1901, Hemolytik: 2023, Hemolytik: 2317, Hemolytik: 3865, Hemolytik: 3866, SATPdb: satpdb20529]
starPep_00517	modified_by	Amidation	[CancerPPD: 1185, CancerPPD: 1189, CancerPPD: 1193, CancerPPD: 1197, CancerPPD: 1201, CancerPPD: 1211, CancerPPD: 1221, CancerPPD: 3350, CancerPPD: 3351, CancerPPD: 3352, CancerPPD: 3353, CancerPPD: 3354, CancerPPD: 3355, DBAASP: 5147, Hemolytik: 1901, Hemolytik: 2023, Hemolytik: 2317, Hemolytik: 3865, Hemolytik: 3866, SATPdb: satpdb20529]
starPep_00351	compiled_in	CAMP_Structure	[CAMP_Structure: CAMPST37]
starPep_00351	compiled_in	LAMP_Experimental	[LAMP_Experimental: L01A000006]
starPep_00351	compiled_in	SATPdb	[SATPdb: satpdb11154]
starPep_00351	compiled_in	dbAMP	[dbAMP: dbAMP_04547]
starPep_00351	compiled_in	DRAMP_General	[DRAMP_General: DRAMP03564]
starPep_00351	compiled_in	APD	[APD: AP00192]
starPep_00351	compiled_in	BaAMP	[BaAMP: 120]
starPep_00351	compiled_in	CAMP_Validated	[CAMP_Validated: CAMPSQ4]
starPep_00351	compiled_in	DBAASP	[DBAASP: 2043]
starPep_00351	compiled_in	YADAMP	[YADAMP: 569]
starPep_00351	compiled_in	RAPD	[RAPD: 38, RAPD: 39, RAPD: 98]
starPep_00351	compiled_in	StraPep	[StraPep: BP0923]
starPep_00351	compiled_in	ADAM	[ADAM: ADAM_3067]
starPep_00351	related_to	Anti-Gram negative	[DBAASP: 2043]
starPep_00351	related_to	Anti-Gram positive	[DBAASP: 2043]
starPep_00351	related_to	Anticancer	[DBAASP: 2043]
starPep_00351	related_to	Antibiofilm	[BaAMP: 120]
starPep_00351	related_to	Antibacterial	[CAMP_Structure: CAMPST37, CAMP_Validated: CAMPSQ4, dbAMP: dbAMP_04547, DRAMP_General: DRAMP03564, LAMP_Experimental: L01A000006, SATPdb: satpdb11154]
starPep_00351	related_to	Antimicrobial	[RAPD: 38, RAPD: 39, RAPD: 98, SATPdb: satpdb11154, StraPep: BP0923]
starPep_00351	related_to	Antifungal	[APD: AP00192, CAMP_Structure: CAMPST37, CAMP_Validated: CAMPSQ4, DBAASP: 2043, dbAMP: dbAMP_04547, DRAMP_General: DRAMP03564, LAMP_Experimental: L01A000006, SATPdb: satpdb11154]
starPep_00351	produced_by	Hylobates lar	[DBAASP: 2043]
starPep_00351	produced_by	Nomascus concolor	[DBAASP: 2043]
starPep_00351	produced_by	Pongo pygmaeus	[DBAASP: 2043]
starPep_00351	produced_by	Gorilla gorilla	[DBAASP: 2043]
starPep_00351	produced_by	Homo sapiens	[APD: AP00192, BaAMP: 120, CAMP_Validated: CAMPSQ4, DBAASP: 2043, dbAMP: dbAMP_04547, DRAMP_General: DRAMP03564, LAMP_Experimental: L01A000006, RAPD: 38, RAPD: 39, RAPD: 98, StraPep: BP0923, YADAMP: 569]
starPep_00351	produced_by	Pan troglodytes	[DBAASP: 2043]
starPep_00351	assessed_against	Aspergillus niger	[DBAASP: 2043, DRAMP_General: DRAMP03564]
starPep_00351	assessed_against	Aspergillus fumigatus	[DBAASP: 2043, DRAMP_General: DRAMP03564]
starPep_00351	assessed_against	Candida glabrata	[DBAASP: 2043]
starPep_00351	assessed_against	Human myelogenous	[DBAASP: 2043]
starPep_00351	assessed_against	Escherichia coli	[CAMP_Validated: CAMPSQ4, DBAASP: 2043, DRAMP_General: DRAMP03564]
starPep_00351	assessed_against	Staphylococcus epidermidis	[BaAMP: 120, CAMP_Validated: CAMPSQ4, DBAASP: 2043, dbAMP: dbAMP_04547, DRAMP_General: DRAMP03564]
starPep_00351	assessed_against	Pseudomonas aeruginosa	[DBAASP: 2043]
starPep_00351	assessed_against	Staphylococcus aureus	[CAMP_Validated: CAMPSQ4, dbAMP: dbAMP_04547, DRAMP_General: DRAMP03564]
starPep_00351	assessed_against	Candida albicans	[CAMP_Validated: CAMPSQ4, dbAMP: dbAMP_04547, DRAMP_General: DRAMP03564]
starPep_00351	linked_to	PubMed: 22015266	[DBAASP: 2043]
starPep_00351	linked_to	DOI: 10.1080/08927014.2014.888062	[BaAMP: 120]
starPep_00351	linked_to	PubMed: 16009582	[RAPD: 38, RAPD: 39]
starPep_00351	linked_to	UniprotKb: Q9BY68	[DRAMP: DRAMP03564]
starPep_00351	linked_to	UniprotKb: P81172	[CAMP_Structure: CAMPST37, CAMP_Validated: CAMPSQ4, dbAMP: dbAMP_04547, DRAMP: DRAMP03564, RAPD: 38, RAPD: 39, RAPD: 98]
starPep_00351	linked_to	UniprotKb: Q1HE14	[DRAMP: DRAMP03564]
starPep_00351	linked_to	UniprotKb: HEPC_HUMAN	[StraPep: BP0923]
starPep_00351	linked_to	PDB: 1M4E	[APD: AP00192, CAMP_Structure: CAMPST37, DBAASP: 2043, dbAMP: dbAMP_04547, DRAMP: DRAMP03564, StraPep: BP0923]
starPep_00351	linked_to	PDB: 1M4F	[ADAM: ADAM_3067, dbAMP: dbAMP_04547]
starPep_00351	linked_to	PDB: 3H0T	[dbAMP: dbAMP_04547]
starPep_00351	linked_to	PDB: 2KEF	[dbAMP: dbAMP_04547]
starPep_00351	linked_to	PubMed: 12138110	[CAMP_Structure: CAMPST37, dbAMP: dbAMP_04547, DRAMP_General: DRAMP03564]
starPep_00351	linked_to	PubMed: 18295606	[RAPD: 98]
starPep_00351	linked_to	PubMed: 11034317	[DRAMP_General: DRAMP03564, YADAMP: 569]
starPep_00351	linked_to	PubMed: 11113131	[APD: AP00192, CAMP_Validated: CAMPSQ4, DBAASP: 2043, dbAMP: dbAMP_04547, DRAMP_General: DRAMP03564]
starPep_03322	compiled_in	SATPdb	[SATPdb: satpdb23491]
starPep_03322	compiled_in	DRAMP_General	[DRAMP_General: DRAMP04218]
starPep_03322	compiled_in	BaAMP	[BaAMP: 33]
starPep_03322	compiled_in	DBAASP	[DBAASP: 7010]
starPep_03322	compiled_in	YADAMP	[YADAMP: 2519]
starPep_03322	related_to	Anti-Gram negative	[DBAASP: 7010]
starPep_03322	related_to	Anti-Gram positive	[DBAASP: 7010, YADAMP: 2519]
starPep_03322	related_to	Toxic to mammals	[DBAASP: 7010]
starPep_03322	related_to	Antibiofilm	[BaAMP: 33]
starPep_03322	related_to	Antibacterial	[DRAMP_General: DRAMP04218]
starPep_03322	related_to	Antimicrobial	[SATPdb: satpdb23491]
starPep_03322	related_to	Antifungal	[DBAASP: 7010]
starPep_03322	produced_by	Synthetic construct	[BaAMP: 33, DBAASP: 7010, DRAMP_General: DRAMP04218, YADAMP: 2519]
starPep_03322	assessed_against	Streptococcus oralis	[BaAMP: 33, DBAASP: 7010, YADAMP: 2519]
starPep_03322	assessed_against	Streptococcus parasanguinis	[BaAMP: 33, DBAASP: 7010, YADAMP: 2519]
starPep_03322	assessed_against	Candida krusei	[DBAASP: 7010]
starPep_03322	assessed_against	Candida parapsilosis	[DBAASP: 7010]
starPep_03322	assessed_against	Streptococcus sobrinus	[BaAMP: 33, DBAASP: 7010, YADAMP: 2519]
starPep_03322	assessed_against	Cryptococcus neoformans	[DBAASP: 7010]
starPep_03322	assessed_against	Streptococcus salivarius	[BaAMP: 33, DBAASP: 7010, YADAMP: 2519]
starPep_03322	assessed_against	Streptococcus sanguinis	[BaAMP: 33, DBAASP: 7010, YADAMP: 2519]
starPep_03322	assessed_against	Human erythrocytes	[DBAASP: 7010]
starPep_03322	assessed_against	Escherichia coli	[DBAASP: 7010]
starPep_03322	assessed_against	Streptococcus mutans	[BaAMP: 33, DBAASP: 7010, YADAMP: 2519]
starPep_03322	assessed_against	Pseudomonas aeruginosa	[DBAASP: 7010]
starPep_03322	assessed_against	Staphylococcus aureus	[DBAASP: 7010]
starPep_03322	assessed_against	Bacillus subtilis	[DBAASP: 7010]
starPep_03322	assessed_against	Candida albicans	[DBAASP: 7010]
starPep_03322	linked_to	DOI: 10.1016/j.peptides.2012.12.001	[BaAMP: 33]
starPep_03322	linked_to	PubMed: 23340019	[DBAASP: 7010, DRAMP_General: DRAMP04218, YADAMP: 2519]
starPep_03322	linked_to	PubMed: 20560142	[DBAASP: 7010]
starPep_03322	modified_by	Amidation	[DBAASP: 7010]
starPep_03322	modified_by	Amidation	[DBAASP: 7010]
starPep_00496	compiled_in	LAMP_Experimental	[LAMP_Experimental: L01A002879]
starPep_00496	compiled_in	SATPdb	[SATPdb: satpdb12620, SATPdb: satpdb14894]
starPep_00496	compiled_in	dbAMP	[dbAMP: dbAMP_04359]
starPep_00496	compiled_in	Hemolytik	[Hemolytik: 2931]
starPep_00496	compiled_in	DRAMP_General	[DRAMP_General: DRAMP02352]
starPep_00496	compiled_in	APD	[APD: AP00790]
starPep_00496	compiled_in	BaAMP	[BaAMP: 105, BaAMP: 24]
starPep_00496	compiled_in	CAMP_Validated	[CAMP_Validated: CAMPSQ870]
starPep_00496	compiled_in	DBAASP	[DBAASP: 1434]
starPep_00496	compiled_in	YADAMP	[YADAMP: 556]
starPep_00496	compiled_in	DRAMP_Patent	[DRAMP_Patent: DRAMP05754]
starPep_00496	compiled_in	ADAM	[ADAM: ADAM_2940]
starPep_00496	related_to	Anti-Gram negative	[APD: AP00790, DBAASP: 1434, dbAMP: dbAMP_04359, SATPdb: satpdb12620, YADAMP: 556]
starPep_00496	related_to	Anti-Gram positive	[APD: AP00790, DBAASP: 1434, dbAMP: dbAMP_04359, SATPdb: satpdb12620, YADAMP: 556]
starPep_00496	related_to	Anticancer	[Hemolytik: 2931, SATPdb: satpdb12620]
starPep_00496	related_to	Toxic to mammals	[DBAASP: 1434]
starPep_00496	related_to	Hemolytic	[SATPdb: satpdb12620]
starPep_00496	related_to	Toxic	[SATPdb: satpdb12620]
starPep_00496	related_to	Antibiofilm	[BaAMP: 105, BaAMP: 24]
starPep_00496	related_to	Antibacterial	[APD: AP00790, CAMP_Validated: CAMPSQ870, dbAMP: dbAMP_04359, DRAMP_General: DRAMP02352, LAMP_Experimental: L01A002879, SATPdb: satpdb12620, SATPdb: satpdb14894]
starPep_00496	related_to	Antimicrobial	[SATPdb: satpdb12620, SATPdb: satpdb14894]
starPep_00496	related_to	Antifungal	[APD: AP00790, CAMP_Validated: CAMPSQ870, DBAASP: 1434, dbAMP: dbAMP_04359, DRAMP_General: DRAMP02352, LAMP_Experimental: L01A002879, SATPdb: satpdb12620, SATPdb: satpdb14894, YADAMP: 556]
starPep_00496	produced_by	Glyptocephalus cynoglossus	[ADAM: ADAM_2940, APD: AP00790, CAMP_Validated: CAMPSQ870, dbAMP: dbAMP_04359, DRAMP_General: DRAMP02352, LAMP_Experimental: L01A002879, YADAMP: 556]
starPep_00496	produced_by	Synthetic construct	[DBAASP: 1434, DRAMP_Patent: DRAMP05754]
starPep_00496	assessed_against	Human keratinocytes	[DBAASP: 1434]
starPep_00496	assessed_against	Aeromonas salmonicida	[APD: AP00790, CAMP_Validated: CAMPSQ870, DBAASP: 1434, dbAMP: dbAMP_04359, DRAMP_General: DRAMP02352]
starPep_00496	assessed_against	Salmonella enterica	[APD: AP00790, CAMP_Validated: CAMPSQ870, DBAASP: 1434, dbAMP: dbAMP_04359, DRAMP_General: DRAMP02352]
starPep_00496	assessed_against	Human erythrocytes	[DBAASP: 1434, Hemolytik: 2931]
starPep_00496	assessed_against	Escherichia coli	[APD: AP00790, DBAASP: 1434, DRAMP_General: DRAMP02352, YADAMP: 556]
starPep_00496	assessed_against	Staphylococcus epidermidis	[APD: AP00790, DBAASP: 1434, DRAMP_General: DRAMP02352, YADAMP: 556]
starPep_00496	assessed_against	Trichosporon beigelii	[DBAASP: 1434]
starPep_00496	assessed_against	Salmonella typhimurium	[DBAASP: 1434]
starPep_00496	assessed_against	Pseudomonas aeruginosa	[APD: AP00790, BaAMP: 105, BaAMP: 24, CAMP_Validated: CAMPSQ870, DBAASP: 1434, dbAMP: dbAMP_04359, DRAMP_General: DRAMP02352, YADAMP: 556]
starPep_00496	assessed_against	Staphylococcus aureus	[DBAASP: 1434, DRAMP_General: DRAMP02352, YADAMP: 556]
starPep_00496	assessed_against	Bacillus subtilis	[DBAASP: 1434]
starPep_00496	assessed_against	Candida albicans	[APD: AP00790, DBAASP: 1434, DRAMP_General: DRAMP02352, YADAMP: 556]
starPep_00496	linked_to	PubMed: 23760014	[DBAASP: 1434]
starPep_00496	linked_to	DOI: 10.3390/md11061836	[BaAMP: 105, BaAMP: 24]
starPep_00496	linked_to	UniprotKb: Q7SZG8	[CAMP_Validated: CAMPSQ870, dbAMP: dbAMP_04359]
starPep_00496	linked_to	PubMed: 12878506	[APD: AP00790, CAMP_Validated: CAMPSQ870, DBAASP: 1434, dbAMP: dbAMP_04359, DRAMP_General: DRAMP02352, YADAMP: 556]
starPep_00496	linked_to	PubMed: 21729875	[DBAASP: 1434, Hemolytik: 2931]
starPep_00496	modified_by	Amidation	[BaAMP: 105, BaAMP: 24, DBAASP: 1434, Hemolytik: 2931, SATPdb: satpdb12620]
starPep_00496	modified_by	Amidation	[BaAMP: 105, BaAMP: 24, DBAASP: 1434, Hemolytik: 2931, SATPdb: satpdb12620]
starPep_00640	compiled_in	ANTISTAPHYBASE	[ANTISTAPHYBASE: Staph. P 71]
starPep_00640	compiled_in	LAMP_Experimental	[LAMP_Experimental: L02A001581]
starPep_00640	compiled_in	SATPdb	[SATPdb: satpdb18304, SATPdb: satpdb21633]
starPep_00640	compiled_in	dbAMP	[dbAMP: dbAMP_02219]
starPep_00640	compiled_in	DRAMP_General	[DRAMP_General: DRAMP01288]
starPep_00640	compiled_in	APD	[APD: AP01581]
starPep_00640	compiled_in	BaAMP	[BaAMP: 104]
starPep_00640	compiled_in	CAMP_Validated	[CAMP_Validated: CAMPSQ3350]
starPep_00640	compiled_in	DBAASP	[DBAASP: 3889]
starPep_00640	compiled_in	YADAMP	[YADAMP: 550]
starPep_00640	compiled_in	ADAM	[ADAM: ADAM_1366]
starPep_00640	related_to	Anti-Gram negative	[APD: AP01581, DBAASP: 3889, dbAMP: dbAMP_02219, SATPdb: satpdb21633, YADAMP: 550]
starPep_00640	related_to	Antiviral	[LAMP_Experimental: L02A001581]
starPep_00640	related_to	Anti-Gram positive	[APD: AP01581, DBAASP: 3889, dbAMP: dbAMP_02219, SATPdb: satpdb21633, YADAMP: 550]
starPep_00640	related_to	Anticancer	[DBAASP: 3889]
starPep_00640	related_to	Toxic to mammals	[DBAASP: 3889]
starPep_00640	related_to	Antiparasitic	[DBAASP: 3889]
starPep_00640	related_to	Antibiofilm	[APD: AP01581, BaAMP: 104, dbAMP: dbAMP_02219]
starPep_00640	related_to	Antibacterial	[ANTISTAPHYBASE: Staph. P 71, CAMP_Validated: CAMPSQ3350, dbAMP: dbAMP_02219, DRAMP_General: DRAMP01288, LAMP_Experimental: L02A001581, SATPdb: satpdb18304, SATPdb: satpdb21633]
starPep_00640	related_to	Antimicrobial	[SATPdb: satpdb18304, SATPdb: satpdb21633]
starPep_00640	related_to	Antifungal	[APD: AP01581, DBAASP: 3889, dbAMP: dbAMP_02219, DRAMP_General: DRAMP01288, LAMP_Experimental: L02A001581, SATPdb: satpdb21633, YADAMP: 550]
starPep_00640	produced_by	Phyllomedusa hypochondrialis	[ANTISTAPHYBASE: Staph. P 71]
starPep_00640	produced_by	Phyllomedusa sauvagii	[ADAM: ADAM_1366, APD: AP01581, DBAASP: 3889, DRAMP_General: DRAMP01288, LAMP_Experimental: L02A001581, YADAMP: 550]
starPep_00640	assessed_against	Horse erythrocytes	[DBAASP: 3889]
starPep_00640	assessed_against	Candida parapsilosis	[DBAASP: 3889]
starPep_00640	assessed_against	Leishmania	[DBAASP: 3889]
starPep_00640	assessed_against	Acinetobacter baumannii	[DBAASP: 3889]
starPep_00640	assessed_against	Enterococcus faecalis	[DBAASP: 3889]
starPep_00640	assessed_against	Human erythrocytes	[DBAASP: 3889]
starPep_00640	assessed_against	Streptococcus pyogenes	[DBAASP: 3889]
starPep_00640	assessed_against	Escherichia coli	[APD: AP01581, DBAASP: 3889, DRAMP_General: DRAMP01288, YADAMP: 550]
starPep_00640	assessed_against	Klebsiella pneumoniae	[DBAASP: 3889]
starPep_00640	assessed_against	Pseudomonas aeruginosa	[DBAASP: 3889]
starPep_00640	assessed_against	Staphylococcus aureus	[ANTISTAPHYBASE: Staph. P 71, APD: AP01581, BaAMP: 104, CAMP_Validated: CAMPSQ3350, DBAASP: 3889, dbAMP: dbAMP_02219, DRAMP_General: DRAMP01288, YADAMP: 550]
starPep_00640	assessed_against	Saccharomyces cerevisiae	[DBAASP: 3889]
starPep_00640	assessed_against	Candida albicans	[APD: AP01581, DBAASP: 3889, DRAMP_General: DRAMP01288, YADAMP: 550]
starPep_00640	linked_to	DOI: 10.1016/j.molimm.2010.04.010	[BaAMP: 104]
starPep_00640	linked_to	PubMed: 20451254	[APD: AP01581, DBAASP: 3889, DRAMP_General: DRAMP01288, YADAMP: 550]
starPep_00640	linked_to	PubMed: 23967105	[DBAASP: 3889]
starPep_00640	linked_to	PubMed: 18425600	[CAMP_Validated: CAMPSQ3350, dbAMP: dbAMP_02219]
starPep_00640	linked_to	UniprotKb: E3PQH3	[DRAMP: DRAMP01288]
starPep_00640	modified_by	Amidation	[BaAMP: 104, DBAASP: 3889, SATPdb: satpdb21633]
starPep_00640	modified_by	Amidation	[BaAMP: 104, DBAASP: 3889, SATPdb: satpdb21633]
starPep_02430	compiled_in	MilkAMP	[MilkAMP: LFB0149]
starPep_02430	compiled_in	CAMP_Structure	[CAMP_Structure: CAMPST700]
starPep_02430	compiled_in	SATPdb	[SATPdb: satpdb11894]
starPep_02430	compiled_in	dbAMP	[dbAMP: dbAMP_12035]
starPep_02430	compiled_in	BaAMP	[BaAMP: 26]
starPep_02430	compiled_in	DBAASP	[DBAASP: 3109]
starPep_02430	compiled_in	StraPep	[StraPep: BP1274]
starPep_02430	related_to	Anti-Gram negative	[DBAASP: 3109]
starPep_02430	related_to	Antibiofilm	[BaAMP: 26]
starPep_02430	related_to	Antibacterial	[CAMP_Structure: CAMPST700, dbAMP: dbAMP_12035, MilkAMP: LFB0149]
starPep_02430	related_to	Antimicrobial	[SATPdb: satpdb11894, StraPep: BP1274]
starPep_02430	related_to	Antifungal	[CAMP_Structure: CAMPST700, DBAASP: 3109, MilkAMP: LFB0149]
starPep_02430	produced_by	Homo sapiens	[BaAMP: 26]
starPep_02430	produced_by	Bos taurus	[MilkAMP: LFB0149, StraPep: BP1274]
starPep_02430	produced_by	Synthetic construct	[DBAASP: 3109]
starPep_02430	assessed_against	Streptococcus sanguinis	[MilkAMP: LFB0149]
starPep_02430	assessed_against	Escherichia coli	[DBAASP: 3109, MilkAMP: LFB0149]
starPep_02430	assessed_against	Pseudomonas aeruginosa	[BaAMP: 26, MilkAMP: LFB0149]
starPep_02430	assessed_against	Bacillus subtilis	[MilkAMP: LFB0149]
starPep_02430	assessed_against	Candida albicans	[DBAASP: 3109, MilkAMP: LFB0149]
starPep_02430	linked_to	PubMed: 24714742	[CAMP_Structure: CAMPST700, dbAMP: dbAMP_12035]
starPep_02430	linked_to	DOI: 10.1016/j.peptides.2005.02.011	[MilkAMP: LFB0149]
starPep_02430	linked_to	PubMed: 15843157	[MilkAMP: LFB0149]
starPep_02430	linked_to	DOI: 10.1016/j.biochi.2008.04.013	[MilkAMP: LFB0149]
starPep_02430	linked_to	DOI: 10.1016/j.peptides.2005.06.012	[MilkAMP: LFB0149]
starPep_02430	linked_to	PubMed: 16087276	[DBAASP: 3109]
starPep_02430	linked_to	PubMed: 16936807	[MilkAMP: LFB0149]
starPep_02430	linked_to	PDB: 2MD2	[StraPep: BP1274]
starPep_02430	linked_to	PDB: 2MD3	[StraPep: BP1274]
starPep_02430	linked_to	PDB: 2MD4	[StraPep: BP1274]
starPep_02430	linked_to	PDB: 2MD1	[CAMP_Structure: CAMPST700, dbAMP: dbAMP_12035, StraPep: BP1274]
starPep_02430	linked_to	DOI: 10.1016/j.peptides.2003.12.006	[MilkAMP: LFB0149]
starPep_02430	linked_to	DOI: 10.1111/j.1365-2672.2010.04751.x	[BaAMP: 26]
starPep_02430	linked_to	PubMed: 20477900	[MilkAMP: LFB0149]
starPep_02430	linked_to	UniprotKb: TRFL_BOVIN	[StraPep: BP1274]
starPep_02430	linked_to	UniprotKb: P24627	[CAMP_Structure: CAMPST700, dbAMP: dbAMP_12035]
starPep_03027	compiled_in	InverPep	[InverPep: 747]
starPep_03027	compiled_in	dbAMP	[dbAMP: dbAMP_01776]
starPep_03027	compiled_in	DRAMP_General	[DRAMP_General: DRAMP18418]
starPep_03027	compiled_in	APD	[APD: AP02758]
starPep_03027	compiled_in	DBAASP	[DBAASP: 9869]
starPep_03027	related_to	Toxic to mammals	[DBAASP: 9869]
starPep_03027	related_to	Antibiofilm	[APD: AP02758, dbAMP: dbAMP_01776, DRAMP_General: DRAMP18418]
starPep_03027	related_to	Antifungal	[APD: AP02758, DBAASP: 9869, dbAMP: dbAMP_01776, DRAMP_General: DRAMP18418, InverPep: 747]
starPep_03027	assessed_against	Candida parapsilosis	[APD: AP02758, DBAASP: 9869, DRAMP_General: DRAMP18418]
starPep_03027	assessed_against	Candida glabrata	[DBAASP: 9869]
starPep_03027	assessed_against	Candida tropicalis	[APD: AP02758, DBAASP: 9869, DRAMP_General: DRAMP18418]
starPep_03027	assessed_against	Cryptococcus neoformans	[APD: AP02758, DBAASP: 9869, DRAMP_General: DRAMP18418]
starPep_03027	assessed_against	Human erythrocytes	[DBAASP: 9869]
starPep_03027	assessed_against	Candida albicans	[APD: AP02758, DBAASP: 9869, DRAMP_General: DRAMP18418]
starPep_03027	linked_to	PubMed: 27917162	[APD: AP02758, DBAASP: 9869, DRAMP_General: DRAMP18418, InverPep: 747]
starPep_03027	modified_by	Amidation	[DBAASP: 9869]
starPep_03027	modified_by	Amidation	[DBAASP: 9869]
starPep_01288	compiled_in	SATPdb	[SATPdb: satpdb18121, SATPdb: satpdb22104]
starPep_01288	compiled_in	InverPep	[InverPep: 490]
starPep_01288	compiled_in	dbAMP	[dbAMP: dbAMP_01934]
starPep_01288	compiled_in	CancerPPD	[CancerPPD: 3125, CancerPPD: 3126, CancerPPD: 3127, CancerPPD: 3128, CancerPPD: 3129]
starPep_01288	compiled_in	DRAMP_General	[DRAMP_General: DRAMP03688]
starPep_01288	compiled_in	APD	[APD: AP02235]
starPep_01288	compiled_in	CAMP_Validated	[CAMP_Validated: CAMPSQ8162]
starPep_01288	compiled_in	DBAASP	[DBAASP: 4298, DBAASP: 9868]
starPep_01288	compiled_in	ADAM	[ADAM: ADAM_6848]
starPep_01288	related_to	Anti-Gram negative	[DBAASP: 4298]
starPep_01288	related_to	Anti-Gram positive	[APD: AP02235, DBAASP: 4298, dbAMP: dbAMP_01934, SATPdb: satpdb22104]
starPep_01288	related_to	Anticancer	[APD: AP02235, CAMP_Validated: CAMPSQ8162, CancerPPD: 3125, CancerPPD: 3126, CancerPPD: 3127, CancerPPD: 3128, CancerPPD: 3129, DBAASP: 4298, dbAMP: dbAMP_01934, DRAMP_General: DRAMP03688, SATPdb: satpdb18121, SATPdb: satpdb22104]
starPep_01288	related_to	Antitumor	[CancerPPD: 3125, CancerPPD: 3126, CancerPPD: 3127, CancerPPD: 3128, CancerPPD: 3129]
starPep_01288	related_to	Toxic to mammals	[DBAASP: 4298, DBAASP: 9868]
starPep_01288	related_to	Hemolytic	[InverPep: 490]
starPep_01288	related_to	Antibiofilm	[APD: AP02235, dbAMP: dbAMP_01934]
starPep_01288	related_to	Antibacterial	[CAMP_Validated: CAMPSQ8162, dbAMP: dbAMP_01934, DRAMP_General: DRAMP03688, InverPep: 490, SATPdb: satpdb22104]
starPep_01288	related_to	Antimicrobial	[CancerPPD: 3125, CancerPPD: 3126, CancerPPD: 3127, CancerPPD: 3128, CancerPPD: 3129, SATPdb: satpdb18121, SATPdb: satpdb22104]
starPep_01288	related_to	Antifungal	[APD: AP02235, CAMP_Validated: CAMPSQ8162, DBAASP: 4298, DBAASP: 9868, dbAMP: dbAMP_01934, DRAMP_General: DRAMP03688, SATPdb: satpdb22104]
starPep_01288	assessed_against	Human squamous	[DBAASP: 4298]
starPep_01288	assessed_against	Human glioblastoma	[DBAASP: 4298]
starPep_01288	assessed_against	Brain tumor	[CancerPPD: 3129]
starPep_01288	assessed_against	Horse erythrocytes	[DBAASP: 4298]
starPep_01288	assessed_against	Candida parapsilosis	[APD: AP02235, DBAASP: 9868]
starPep_01288	assessed_against	Human prostate	[DBAASP: 4298]
starPep_01288	assessed_against	Candida glabrata	[DBAASP: 9868]
starPep_01288	assessed_against	Human breast	[DBAASP: 4298]
starPep_01288	assessed_against	Candida tropicalis	[APD: AP02235, DBAASP: 9868]
starPep_01288	assessed_against	Human lung	[DBAASP: 4298]
starPep_01288	assessed_against	Cryptococcus neoformans	[APD: AP02235, DBAASP: 9868]
starPep_01288	assessed_against	Human hepatocellular	[DBAASP: 4298]
starPep_01288	assessed_against	Lung cancer	[CancerPPD: 3125, CancerPPD: 3126]
starPep_01288	assessed_against	Enterococcus faecalis	[DBAASP: 4298]
starPep_01288	assessed_against	Human erythrocytes	[DBAASP: 9868]
starPep_01288	assessed_against	Breast cancer	[CancerPPD: 3127]
starPep_01288	assessed_against	Escherichia coli	[DBAASP: 4298]
starPep_01288	assessed_against	Staphylococcus aureus	[APD: AP02235, CAMP_Validated: CAMPSQ8162, DBAASP: 4298, dbAMP: dbAMP_01934, DRAMP_General: DRAMP03688]
starPep_01288	assessed_against	Prostate cancer	[CancerPPD: 3128]
starPep_01288	assessed_against	Candida albicans	[APD: AP02235, CAMP_Validated: CAMPSQ8162, DBAASP: 4298, DBAASP: 9868, dbAMP: dbAMP_01934, DRAMP_General: DRAMP03688]
starPep_01288	linked_to	PubMed: 27567704	[DBAASP: 4298]
starPep_01288	linked_to	PubMed: 27917162	[DBAASP: 9868]
starPep_01288	linked_to	PubMed: 23770440	[APD: AP02235, CAMP_Validated: CAMPSQ8162, CancerPPD: 3125, CancerPPD: 3126, CancerPPD: 3127, CancerPPD: 3128, CancerPPD: 3129, DBAASP: 4298, dbAMP: dbAMP_01934, DRAMP_General: DRAMP03688, InverPep: 490]
starPep_01288	linked_to	UniprotKb: S6D3A7	[CAMP_Validated: CAMPSQ8162]
starPep_01288	linked_to	UniprotKb: Q5G8B5	[dbAMP: dbAMP_01934]
starPep_01288	modified_by	Amidation	[CancerPPD: 3125, CancerPPD: 3126, CancerPPD: 3127, CancerPPD: 3128, CancerPPD: 3129, DBAASP: 9868, SATPdb: satpdb18121]
starPep_01288	modified_by	Amidation	[CancerPPD: 3125, CancerPPD: 3126, CancerPPD: 3127, CancerPPD: 3128, CancerPPD: 3129, DBAASP: 9868, SATPdb: satpdb18121]
starPep_00036	compiled_in	DADP	[DADP: SP_P81835]
starPep_00036	compiled_in	AMPer	[AMPer: CT11_LITCI]
starPep_00036	compiled_in	DAMPD	[DAMPD: DAMPD_117]
starPep_00036	compiled_in	UniProtKb	[UniProtKb: P81835]
starPep_00036	compiled_in	LAMP_Experimental	[LAMP_Experimental: L01A000667]
starPep_00036	compiled_in	AMSDb	[AMSDb: CT11_LITCI]
starPep_00036	compiled_in	SATPdb	[SATPdb: satpdb11279, SATPdb: satpdb12727, SATPdb: satpdb21811]
starPep_00036	compiled_in	dbAMP	[dbAMP: dbAMP_03304]
starPep_00036	compiled_in	CancerPPD	[CancerPPD: 1421, CancerPPD: 1422, CancerPPD: 4030, CancerPPD: 4031, CancerPPD: 4032, CancerPPD: 4033, CancerPPD: 4034, CancerPPD: 4035, CancerPPD: 4036, CancerPPD: 4037, CancerPPD: 4038, CancerPPD: 4039, CancerPPD: 4040, CancerPPD: 4041, CancerPPD: 4042, CancerPPD: 4043, CancerPPD: 4044, CancerPPD: 4045, CancerPPD: 4046, CancerPPD: 4047, CancerPPD: 4593]
starPep_00036	compiled_in	DRAMP_General	[DRAMP_General: DRAMP01587]
starPep_00036	compiled_in	APD	[APD: AP00351]
starPep_00036	compiled_in	BaAMP	[BaAMP: 126]
starPep_00036	compiled_in	CAMP_Validated	[CAMP_Validated: CAMPSQ627]
starPep_00036	compiled_in	DBAASP	[DBAASP: 1320, DBAASP: 1826, DBAASP: 7386]
starPep_00036	compiled_in	YADAMP	[YADAMP: 353]
starPep_00036	compiled_in	NeuroPep	[NeuroPep: NP03126]
starPep_00036	compiled_in	ADAM	[ADAM: ADAM_2141]
starPep_00036	related_to	Enzymatic inhibitor	[DADP: SP_P81835]
starPep_00036	related_to	Anti-Gram negative	[AMSDb: CT11_LITCI, DBAASP: 1320, DBAASP: 1826, DBAASP: 7386]
starPep_00036	related_to	Neuropeptide	[NeuroPep: NP03126]
starPep_00036	related_to	Anti-Gram positive	[AMSDb: CT11_LITCI, APD: AP00351, DBAASP: 1320, DBAASP: 1826, DBAASP: 7386, dbAMP: dbAMP_03304, SATPdb: satpdb11279, YADAMP: 353]
starPep_00036	related_to	Anticancer	[APD: AP00351, CancerPPD: 1421, CancerPPD: 1422, CancerPPD: 4030, CancerPPD: 4031, CancerPPD: 4032, CancerPPD: 4033, CancerPPD: 4034, CancerPPD: 4035, CancerPPD: 4036, CancerPPD: 4037, CancerPPD: 4038, CancerPPD: 4039, CancerPPD: 4040, CancerPPD: 4041, CancerPPD: 4042, CancerPPD: 4043, CancerPPD: 4044, CancerPPD: 4045, CancerPPD: 4046, CancerPPD: 4047, CancerPPD: 4593, DADP: SP_P81835, dbAMP: dbA…
starPep_00036	related_to	Antitumor	[CancerPPD: 1421, CancerPPD: 1422, CancerPPD: 4030, CancerPPD: 4031, CancerPPD: 4032, CancerPPD: 4033, CancerPPD: 4034, CancerPPD: 4035, CancerPPD: 4036, CancerPPD: 4037, CancerPPD: 4038, CancerPPD: 4039, CancerPPD: 4040, CancerPPD: 4041, CancerPPD: 4042, CancerPPD: 4043, CancerPPD: 4044, CancerPPD: 4045, CancerPPD: 4046, CancerPPD: 4047, CancerPPD: 4593]
starPep_00036	related_to	Toxic to mammals	[DBAASP: 1320, DBAASP: 7386]
starPep_00036	related_to	Antibiofilm	[APD: AP00351, BaAMP: 126, dbAMP: dbAMP_03304]
starPep_00036	related_to	Antibacterial	[AMPer: CT11_LITCI, APD: AP00351, CAMP_Validated: CAMPSQ627, CancerPPD: 1421, CancerPPD: 1422, DADP: SP_P81835, DAMPD: DAMPD_117, dbAMP: dbAMP_03304, DRAMP_General: DRAMP01587, LAMP_Experimental: L01A000667, SATPdb: satpdb11279, UniProtKb: P81835]
starPep_00036	related_to	Antimicrobial	[AMPer: CT11_LITCI, CancerPPD: 4030, CancerPPD: 4031, CancerPPD: 4032, CancerPPD: 4033, CancerPPD: 4034, CancerPPD: 4035, CancerPPD: 4036, CancerPPD: 4037, CancerPPD: 4038, CancerPPD: 4039, CancerPPD: 4040, CancerPPD: 4041, CancerPPD: 4042, CancerPPD: 4043, CancerPPD: 4044, CancerPPD: 4045, CancerPPD: 4046, CancerPPD: 4047, CancerPPD: 4593, SATPdb: satpdb11279, SATPdb: satpdb12727, SATPdb: satpdb…
starPep_00036	related_to	Antifungal	[APD: AP00351, DADP: SP_P81835, DBAASP: 1320, dbAMP: dbAMP_03304, SATPdb: satpdb11279]
starPep_00036	produced_by	Litoria lesueurii	[NeuroPep: NP03126]
starPep_00036	produced_by	Litoria citropa	[ADAM: ADAM_2141, AMPer: CT11_LITCI, AMSDb: CT11_LITCI, APD: AP00351, CAMP_Validated: CAMPSQ627, CancerPPD: 1421, CancerPPD: 1422, CancerPPD: 4593, DADP: SP_P81835, DAMPD: DAMPD_117, DBAASP: 1320, DBAASP: 7386, dbAMP: dbAMP_03304, DRAMP_General: DRAMP01587, LAMP_Experimental: L01A000667, UniProtKb: P81835, YADAMP: 353]
starPep_00036	produced_by	Amphibia	[BaAMP: 126]
starPep_00036	produced_by	Synthetic construct	[DBAASP: 1826]
starPep_00036	assessed_against	Brain tumor	[CancerPPD: 4033, CancerPPD: 4042]
starPep_00036	assessed_against	Ovarian cancer	[CancerPPD: 4035, CancerPPD: 4044]
starPep_00036	assessed_against	Streptococcus uberis	[DBAASP: 1320, DBAASP: 1826, DRAMP_General: DRAMP01587, YADAMP: 353]
starPep_00036	assessed_against	Listeria innocua	[CAMP_Validated: CAMPSQ627, DBAASP: 1320, DBAASP: 1826, dbAMP: dbAMP_03304, DRAMP_General: DRAMP01587, YADAMP: 353]
starPep_00036	assessed_against	Leuconostoc lactis	[CAMP_Validated: CAMPSQ627, DBAASP: 1320, DBAASP: 1826, dbAMP: dbAMP_03304, DRAMP_General: DRAMP01587, YADAMP: 353]
starPep_00036	assessed_against	Pasteurella multocida	[DBAASP: 1320, DBAASP: 1826]
starPep_00036	assessed_against	Liver cancer	[CancerPPD: 4036, CancerPPD: 4045]
starPep_00036	assessed_against	Aspergillus niger	[DBAASP: 1320]
starPep_00036	assessed_against	Human keratinocytes	[DBAASP: 1320]
starPep_00036	assessed_against	Candida glabrata	[DBAASP: 1320]
starPep_00036	assessed_against	Burkholderia thailandensis	[DBAASP: 7386]
starPep_00036	assessed_against	Bacillus anthracis	[DBAASP: 7386]
starPep_00036	assessed_against	Candida tropicalis	[DBAASP: 1320]
starPep_00036	assessed_against	Bacillus cereus	[CAMP_Validated: CAMPSQ627, DBAASP: 1320, DBAASP: 1826, dbAMP: dbAMP_03304, DRAMP_General: DRAMP01587, YADAMP: 353]
starPep_00036	assessed_against	Micrococcus luteus	[AMSDb: CT11_LITCI, CAMP_Validated: CAMPSQ627, DBAASP: 1320, DBAASP: 1826, dbAMP: dbAMP_03304, DRAMP_General: DRAMP01587, YADAMP: 353]
starPep_00036	assessed_against	Proteus vulgaris	[DBAASP: 1320]
starPep_00036	assessed_against	Lymphoma cancer	[CancerPPD: 1421, CancerPPD: 1422, CancerPPD: 4593]
starPep_00036	assessed_against	Leukemia cancer	[CancerPPD: 4030, CancerPPD: 4039]
starPep_00036	assessed_against	Lung cancer	[CancerPPD: 4031, CancerPPD: 4040]
starPep_00036	assessed_against	Enterococcus faecium	[DBAASP: 1320]
starPep_00036	assessed_against	Colon cancer	[CancerPPD: 4032, CancerPPD: 4041]
starPep_00036	assessed_against	Acinetobacter baumannii	[DBAASP: 1320]
starPep_00036	assessed_against	Enterococcus faecalis	[DBAASP: 1320]
starPep_00036	assessed_against	Skin cancer	[CancerPPD: 4034, CancerPPD: 4043]
starPep_00036	assessed_against	Streptococcus pneumoniae	[DBAASP: 1320]
starPep_00036	assessed_against	Human erythrocytes	[DBAASP: 1320, DBAASP: 7386]
starPep_00036	assessed_against	Breast cancer	[CancerPPD: 4038, CancerPPD: 4047]
starPep_00036	assessed_against	Acholeplasma laidlawii	[DBAASP: 1320]
starPep_00036	assessed_against	Escherichia coli	[DBAASP: 1320, DBAASP: 1826]
starPep_00036	assessed_against	Staphylococcus epidermidis	[AMSDb: CT11_LITCI, CAMP_Validated: CAMPSQ627, DBAASP: 1320, DBAASP: 1826, dbAMP: dbAMP_03304, DRAMP_General: DRAMP01587, YADAMP: 353]
starPep_00036	assessed_against	Klebsiella pneumoniae	[DBAASP: 1320]
starPep_00036	assessed_against	Pseudomonas aeruginosa	[DBAASP: 1320]
starPep_00036	assessed_against	Staphylococcus aureus	[AMSDb: CT11_LITCI, APD: AP00351, BaAMP: 126, CAMP_Validated: CAMPSQ627, DADP: SP_P81835, DBAASP: 1320, DBAASP: 1826, dbAMP: dbAMP_03304, DRAMP_General: DRAMP01587, YADAMP: 353]
starPep_00036	assessed_against	Bacillus subtilis	[APD: AP00351, DBAASP: 1320, DBAASP: 7386]
starPep_00036	assessed_against	Prostate cancer	[CancerPPD: 4037, CancerPPD: 4046]
starPep_00036	assessed_against	Candida albicans	[DBAASP: 1320]
starPep_00036	linked_to	PubMed: 20605608	[DADP: SP_P81835]
starPep_00036	linked_to	PubMed: 19616100	[DBAASP: 1320]
starPep_00036	linked_to	PubMed: 10504394	[APD: AP00351, CAMP_Validated: CAMPSQ627, CancerPPD: 1422, DAMPD: DAMPD_117, DBAASP: 1320, dbAMP: dbAMP_03304, DRAMP_General: DRAMP01587, LAMP_Experimental: L01A000667, UniProtKb: P81835, YADAMP: 353]
starPep_00036	linked_to	PubMed: 17825246	[DBAASP: 1320]
starPep_00036	linked_to	PubMed: 12631273	[CancerPPD: 4030, CancerPPD: 4031, CancerPPD: 4032, CancerPPD: 4033, CancerPPD: 4034, CancerPPD: 4035, CancerPPD: 4036, CancerPPD: 4037, CancerPPD: 4038, CancerPPD: 4039, CancerPPD: 4040, CancerPPD: 4041, CancerPPD: 4042, CancerPPD: 4043, CancerPPD: 4044, CancerPPD: 4045, CancerPPD: 4046, CancerPPD: 4047, DBAASP: 1320, DBAASP: 1826]
starPep_00036	linked_to	PubMed: 28756544	[DBAASP: 1320]
starPep_00036	linked_to	PubMed: 27226784	[DBAASP: 1320]
starPep_00036	linked_to	PubMed: 10455241	[CancerPPD: 1421]
starPep_00036	linked_to	PubMed: 11784303	[NeuroPep: NP03126]
starPep_00036	linked_to	DOI: 10.1016/j.peptides.2005.10.007	[BaAMP: 126]
starPep_00036	linked_to	PubMed: 25530580	[DBAASP: 1320]
starPep_00036	linked_to	UniprotKb: P81837	[AMPer: CT11_LITCI, DRAMP: DRAMP01587, UniProtKb: P81837]
starPep_00036	linked_to	UniprotKb: P81836	[AMPer: CT11_LITCI, DRAMP: DRAMP01587, UniProtKb: P81836]
starPep_00036	linked_to	UniprotKb: P81835	[AMPer: CT11_LITCI, AMSDb: CT11_LITCI, APD: AP00351, CAMP_Validated: CAMPSQ627, DADP: SP_P81835, DAMPD: DAMPD_117, dbAMP: dbAMP_03304, DRAMP: DRAMP01587, UniProtKb: P81835]
starPep_00036	linked_to	PubMed: 9266696	[CancerPPD: 4030, CancerPPD: 4031, CancerPPD: 4032, CancerPPD: 4033, CancerPPD: 4034, CancerPPD: 4035, CancerPPD: 4036, CancerPPD: 4037, CancerPPD: 4038, CancerPPD: 4039, CancerPPD: 4040, CancerPPD: 4041, CancerPPD: 4042, CancerPPD: 4043, CancerPPD: 4044, CancerPPD: 4045, CancerPPD: 4046, CancerPPD: 4047]
starPep_00036	linked_to	PubMed: 15203252	[DADP: SP_P81835]
starPep_00036	linked_to	PubMed: 30043322	[DBAASP: 1320]
starPep_00036	linked_to	PubMed: 21403917	[CancerPPD: 1421, CancerPPD: 1422, CancerPPD: 4593]
starPep_00036	linked_to	PubMed: 20692130	[DBAASP: 7386]
starPep_00036	modified_by	Amidation	[CancerPPD: 1421, CancerPPD: 1422, CancerPPD: 4030, CancerPPD: 4031, CancerPPD: 4032, CancerPPD: 4033, CancerPPD: 4034, CancerPPD: 4035, CancerPPD: 4036, CancerPPD: 4037, CancerPPD: 4038, CancerPPD: 4039, CancerPPD: 4040, CancerPPD: 4041, CancerPPD: 4042, CancerPPD: 4043, CancerPPD: 4044, CancerPPD: 4045, CancerPPD: 4046, CancerPPD: 4047, CancerPPD: 4593, DBAASP: 1320, DBAASP: 1826, SATPdb: satpd…
starPep_00036	modified_by	Amidation	[CancerPPD: 1421, CancerPPD: 1422, CancerPPD: 4030, CancerPPD: 4031, CancerPPD: 4032, CancerPPD: 4033, CancerPPD: 4034, CancerPPD: 4035, CancerPPD: 4036, CancerPPD: 4037, CancerPPD: 4038, CancerPPD: 4039, CancerPPD: 4040, CancerPPD: 4041, CancerPPD: 4042, CancerPPD: 4043, CancerPPD: 4044, CancerPPD: 4045, CancerPPD: 4046, CancerPPD: 4047, CancerPPD: 4593, DBAASP: 1320, DBAASP: 1826, SATPdb: satpd…
starPep_00036	constituted_by	I at position 6 is D Isoleucine	[DBAASP: 1826]
starPep_00036	constituted_by	S at position 11 is D Serine	[DBAASP: 1826]
starPep_00036	constituted_by	F at position 3 is D Phenylalanine	[DBAASP: 1826]
starPep_00036	constituted_by	V at position 9 is D Valine	[DBAASP: 1826]
starPep_00036	constituted_by	A at position 10 is D Alanine	[DBAASP: 1826]
starPep_00036	constituted_by	K at position 7 is D Lysine	[DBAASP: 1826]
starPep_00036	constituted_by	L at position 16 is D Leucine	[DBAASP: 1826]
starPep_00036	constituted_by	V at position 12 is D Valine	[DBAASP: 1826]
starPep_00036	constituted_by	I at position 13 is D Isoleucine	[DBAASP: 1826]
starPep_00036	constituted_by	K at position 8 is D Lysine	[DBAASP: 1826]
starPep_00036	constituted_by	D at position 4 is D Aspartic Acid	[DBAASP: 1826]
starPep_00036	constituted_by	L at position 2 is D Leucine	[DBAASP: 1826]
starPep_00036	constituted_by	V at position 5 is D Valine	[DBAASP: 1826]
starPep_00042	compiled_in	CAMP_Structure	[CAMP_Structure: CAMPST648]
starPep_00042	compiled_in	LAMP_Experimental	[LAMP_Experimental: L01A003187]
starPep_00042	compiled_in	SATPdb	[SATPdb: satpdb10085, SATPdb: satpdb10467, SATPdb: satpdb11825, SATPdb: satpdb12306, SATPdb: satpdb13415, SATPdb: satpdb16404, SATPdb: satpdb17319, SATPdb: satpdb18775, SATPdb: satpdb19476, SATPdb: satpdb20259, SATPdb: satpdb22043, SATPdb: satpdb22907, SATPdb: satpdb24294, SATPdb: satpdb25196, SATPdb: satpdb28404]
starPep_00042	compiled_in	dbAMP	[dbAMP: dbAMP_05497]
starPep_00042	compiled_in	CancerPPD	[CancerPPD: 1803, CancerPPD: 1955, CancerPPD: 2107, CancerPPD: 2259, CancerPPD: 2411, CancerPPD: 2554, CancerPPD: 2697, CancerPPD: 2878, CancerPPD: 2879, CancerPPD: 2880, CancerPPD: 2881]
starPep_00042	compiled_in	Hemolytik	[Hemolytik: 1124, Hemolytik: 1258, Hemolytik: 1517, Hemolytik: 1518, Hemolytik: 1519, Hemolytik: 1520, Hemolytik: 1521, Hemolytik: 1522, Hemolytik: 1523, Hemolytik: 1524, Hemolytik: 1525, Hemolytik: 1526, Hemolytik: 1527]
starPep_00042	compiled_in	DRAMP_General	[DRAMP_General: DRAMP03927]
starPep_00042	compiled_in	APD	[APD: AP01007]
starPep_00042	compiled_in	BaAMP	[BaAMP: 45]
starPep_00042	compiled_in	CAMP_Validated	[CAMP_Validated: CAMPSQ1019]
starPep_00042	compiled_in	DBAASP	[DBAASP: 1187, DBAASP: 447, DBAASP: 451, DBAASP: 453, DBAASP: 454, DBAASP: 455, DBAASP: 456]
starPep_00042	compiled_in	ParaPep	[ParaPep: 1467, ParaPep: 1468, ParaPep: 1469, ParaPep: 1470, ParaPep: 1471, ParaPep: 1472, ParaPep: 1473, ParaPep: 1474, ParaPep: 1475, ParaPep: 1476, ParaPep: 1477, ParaPep: 1478, ParaPep: 1479, ParaPep: 1480, ParaPep: 1481, ParaPep: 1482, ParaPep: 1483, ParaPep: 1484, ParaPep: 1485, ParaPep: 1486, ParaPep: 1487, ParaPep: 1488, ParaPep: 1503, ParaPep: 1504, ParaPep: 1505, ParaPep: 1506, ParaPep:…
starPep_00042	compiled_in	YADAMP	[YADAMP: 328]
starPep_00042	compiled_in	AntiTbPdb	[AntiTbPdb: antitb_1878]
starPep_00042	compiled_in	StraPep	[StraPep: BP1115]
starPep_00042	compiled_in	DRAMP_Patent	[DRAMP_Patent: DRAMP06284]
starPep_00042	compiled_in	ADAM	[ADAM: ADAM_3640]
starPep_00042	related_to	Surface-immobilization	[APD: AP01007, dbAMP: dbAMP_05497]
starPep_00042	related_to	Antiplasmodial	[SATPdb: satpdb10085]
starPep_00042	related_to	Anti-Gram negative	[APD: AP01007, DBAASP: 1187, DBAASP: 447, DBAASP: 451, DBAASP: 453, DBAASP: 454, DBAASP: 455, DBAASP: 456, dbAMP: dbAMP_05497, SATPdb: satpdb12306]
starPep_00042	related_to	Antileishmania	[SATPdb: satpdb10085, SATPdb: satpdb10467, SATPdb: satpdb11825, SATPdb: satpdb13415, SATPdb: satpdb16404, SATPdb: satpdb17319, SATPdb: satpdb18775, SATPdb: satpdb19476, SATPdb: satpdb20259, SATPdb: satpdb22043, SATPdb: satpdb22907, SATPdb: satpdb24294, SATPdb: satpdb28404]
starPep_00042	related_to	Anti-Gram positive	[APD: AP01007, DBAASP: 1187, DBAASP: 447, DBAASP: 451, DBAASP: 453, DBAASP: 454, DBAASP: 455, DBAASP: 456, dbAMP: dbAMP_05497, SATPdb: satpdb12306]
starPep_00042	related_to	Anticancer	[CancerPPD: 1803, CancerPPD: 1955, CancerPPD: 2107, CancerPPD: 2259, CancerPPD: 2411, CancerPPD: 2554, CancerPPD: 2697, CancerPPD: 2878, CancerPPD: 2879, CancerPPD: 2880, CancerPPD: 2881, SATPdb: satpdb12306, SATPdb: satpdb16404]
starPep_00042	related_to	Antitumor	[CancerPPD: 1803, CancerPPD: 1955, CancerPPD: 2107, CancerPPD: 2259, CancerPPD: 2411, CancerPPD: 2554, CancerPPD: 2697, CancerPPD: 2878, CancerPPD: 2879, CancerPPD: 2880, CancerPPD: 2881]
starPep_00042	related_to	Toxic to mammals	[DBAASP: 1187, DBAASP: 447]
starPep_00042	related_to	Hemolytic	[SATPdb: satpdb12306, SATPdb: satpdb16404, SATPdb: satpdb25196]
starPep_00042	related_to	Antiparasitic	[DBAASP: 447, DBAASP: 451, DBAASP: 453, DBAASP: 454, DBAASP: 455, DBAASP: 456, ParaPep: 1467, ParaPep: 1468, ParaPep: 1469, ParaPep: 1470, ParaPep: 1471, ParaPep: 1472, ParaPep: 1473, ParaPep: 1474, ParaPep: 1475, ParaPep: 1476, ParaPep: 1477, ParaPep: 1478, ParaPep: 1479, ParaPep: 1480, ParaPep: 1481, ParaPep: 1482, ParaPep: 1483, ParaPep: 1484, ParaPep: 1485, ParaPep: 1486, ParaPep: 1487, ParaP…
starPep_00042	related_to	Toxic	[SATPdb: satpdb12306, SATPdb: satpdb16404, SATPdb: satpdb25196]
starPep_00042	related_to	Antibiofilm	[BaAMP: 45]
starPep_00042	related_to	Antibacterial	[AntiTbPdb: antitb_1878, CAMP_Validated: CAMPSQ1019, dbAMP: dbAMP_05497, DRAMP_General: DRAMP03927, LAMP_Experimental: L01A003187, ParaPep: 1503, ParaPep: 1504, ParaPep: 1505, ParaPep: 1506, ParaPep: 1507, ParaPep: 1508, ParaPep: 1509, ParaPep: 1510, ParaPep: 1511, ParaPep: 1512, ParaPep: 1513, ParaPep: 1514, ParaPep: 1515, ParaPep: 1516, ParaPep: 1517, ParaPep: 1518, ParaPep: 1519, ParaPep: 1520…
starPep_00042	related_to	Antimicrobial	[CAMP_Structure: CAMPST648, CancerPPD: 2878, CancerPPD: 2879, CancerPPD: 2880, CancerPPD: 2881, Hemolytik: 1124, Hemolytik: 1258, Hemolytik: 1517, Hemolytik: 1518, Hemolytik: 1519, Hemolytik: 1520, Hemolytik: 1521, Hemolytik: 1522, Hemolytik: 1523, Hemolytik: 1524, Hemolytik: 1525, Hemolytik: 1526, Hemolytik: 1527, ParaPep: 1467, ParaPep: 1468, ParaPep: 1469, ParaPep: 1470, ParaPep: 1471, ParaPep…
starPep_00042	related_to	Antifungal	[APD: AP01007, DBAASP: 447, dbAMP: dbAMP_05497, ParaPep: 1503, ParaPep: 1504, ParaPep: 1505, ParaPep: 1506, ParaPep: 1507, ParaPep: 1508, ParaPep: 1509, ParaPep: 1510, ParaPep: 1511, ParaPep: 1512, ParaPep: 1513, ParaPep: 1514, ParaPep: 1515, ParaPep: 1516, ParaPep: 1517, ParaPep: 1518, ParaPep: 1519, ParaPep: 1520, ParaPep: 1521, ParaPep: 1522, ParaPep: 1523, ParaPep: 1524, ParaPep: 1525, ParaPe…
starPep_00042	produced_by	Synthetic construct	[ADAM: ADAM_3640, BaAMP: 45, CAMP_Validated: CAMPSQ1019, DBAASP: 1187, DBAASP: 447, DBAASP: 451, DBAASP: 453, DBAASP: 454, DBAASP: 455, DBAASP: 456, dbAMP: dbAMP_05497, DRAMP_General: DRAMP03927, DRAMP_Patent: DRAMP06284, LAMP_Experimental: L01A003187, StraPep: BP1115, YADAMP: 328]
starPep_00042	assessed_against	Renal cancer	[CancerPPD: 2879]
starPep_00042	assessed_against	Aspergillus niger	[DBAASP: 447]
starPep_00042	assessed_against	Human keratinocytes	[DBAASP: 447]
starPep_00042	assessed_against	Candida glabrata	[DBAASP: 447]
starPep_00042	assessed_against	Candida tropicalis	[DBAASP: 447]
starPep_00042	assessed_against	Micrococcus luteus	[DBAASP: 447, DBAASP: 451, DBAASP: 453, DBAASP: 454, DBAASP: 455, DBAASP: 456]
starPep_00042	assessed_against	Sheep erythrocytes	[DBAASP: 447, Hemolytik: 1517, Hemolytik: 1518, Hemolytik: 1519, Hemolytik: 1520, Hemolytik: 1521, Hemolytik: 1522, Hemolytik: 1523, Hemolytik: 1524, Hemolytik: 1525, Hemolytik: 1526, Hemolytik: 1527]
starPep_00042	assessed_against	Plasmodium	[DBAASP: 447, ParaPep: 1488, ParaPep: 1882]
starPep_00042	assessed_against	Lung cancer	[CancerPPD: 2411]
starPep_00042	assessed_against	Colon cancer	[CancerPPD: 1955]
starPep_00042	assessed_against	Leishmania	[DBAASP: 447, DBAASP: 451, DBAASP: 453, DBAASP: 454, DBAASP: 455, DBAASP: 456, ParaPep: 1467, ParaPep: 1468, ParaPep: 1469, ParaPep: 1470, ParaPep: 1471, ParaPep: 1472, ParaPep: 1473, ParaPep: 1474, ParaPep: 1475, ParaPep: 1476, ParaPep: 1477, ParaPep: 1478, ParaPep: 1479, ParaPep: 1480, ParaPep: 1481, ParaPep: 1482, ParaPep: 1483, ParaPep: 1484, ParaPep: 1485, ParaPep: 1486, ParaPep: 1487, ParaP…
starPep_00042	assessed_against	Acinetobacter baumannii	[DBAASP: 447, DBAASP: 451, DBAASP: 453, DBAASP: 454]
starPep_00042	assessed_against	Bacillus megaterium	[CAMP_Validated: CAMPSQ1019, DBAASP: 447, dbAMP: dbAMP_05497, DRAMP_General: DRAMP03927]
starPep_00042	assessed_against	Enterococcus faecalis	[DBAASP: 447]
starPep_00042	assessed_against	Skin cancer	[CancerPPD: 2107, CancerPPD: 2259, CancerPPD: 2878, CancerPPD: 2881]
starPep_00042	assessed_against	Streptococcus pneumoniae	[DBAASP: 447]
starPep_00042	assessed_against	Human erythrocytes	[DBAASP: 1187, DBAASP: 447, Hemolytik: 1258]
starPep_00042	assessed_against	Streptococcus pyogenes	[CAMP_Validated: CAMPSQ1019, DBAASP: 447, dbAMP: dbAMP_05497, DRAMP_General: DRAMP03927]
starPep_00042	assessed_against	Breast cancer	[CancerPPD: 1803, CancerPPD: 2880]
starPep_00042	assessed_against	Escherichia coli	[CAMP_Validated: CAMPSQ1019, DBAASP: 1187, DBAASP: 447, DBAASP: 451, DBAASP: 453, DBAASP: 454, DBAASP: 455, DBAASP: 456, dbAMP: dbAMP_05497, DRAMP_General: DRAMP03927]
starPep_00042	assessed_against	Staphylococcus epidermidis	[DBAASP: 1187, DBAASP: 447]
starPep_00042	assessed_against	Mycobacterium tuberculosis	[AntiTbPdb: antitb_1878, DBAASP: 447]
starPep_00042	assessed_against	Mouse erythrocytes	[DBAASP: 1187, Hemolytik: 1124]
starPep_00042	assessed_against	Klebsiella pneumoniae	[DBAASP: 447]
starPep_00042	assessed_against	Human pbmc	[DBAASP: 447]
starPep_00042	assessed_against	Pseudomonas aeruginosa	[BaAMP: 45, CAMP_Validated: CAMPSQ1019, DBAASP: 1187, DBAASP: 447, dbAMP: dbAMP_05497, DRAMP_General: DRAMP03927]
starPep_00042	assessed_against	Staphylococcus aureus	[BaAMP: 45, CAMP_Validated: CAMPSQ1019, DBAASP: 1187, DBAASP: 447, dbAMP: dbAMP_05497, DRAMP_General: DRAMP03927]
starPep_00042	assessed_against	Bacillus subtilis	[CAMP_Validated: CAMPSQ1019, DBAASP: 447, dbAMP: dbAMP_05497, DRAMP_General: DRAMP03927]
starPep_00042	assessed_against	Cervical cancer	[CancerPPD: 2697]
starPep_00042	assessed_against	Prostate cancer	[CancerPPD: 2554]
starPep_00042	assessed_against	Candida albicans	[DBAASP: 447]
starPep_00042	linked_to	PubMed: 1733777	[APD: AP01007, CAMP_Validated: CAMPSQ1019, DBAASP: 447, dbAMP: dbAMP_05497, DRAMP_General: DRAMP03927, YADAMP: 328]
starPep_00042	linked_to	PubMed: 20617807	[DBAASP: 447, Hemolytik: 1517, Hemolytik: 1518, Hemolytik: 1519, Hemolytik: 1520, Hemolytik: 1521, Hemolytik: 1522, Hemolytik: 1523, Hemolytik: 1524, Hemolytik: 1525, Hemolytik: 1526, Hemolytik: 1527, ParaPep: 1467, ParaPep: 1468, ParaPep: 1469, ParaPep: 1470, ParaPep: 1471, ParaPep: 1472, ParaPep: 1473, ParaPep: 1474, ParaPep: 1475, ParaPep: 1476, ParaPep: 1477, ParaPep: 1478, ParaPep: 1479, Par…
starPep_00042	linked_to	PubMed: 17394119	[DBAASP: 1187, Hemolytik: 1124]
starPep_00042	linked_to	PubMed: 11502512	[DBAASP: 447, DBAASP: 451, DBAASP: 453, DBAASP: 454, DBAASP: 455, DBAASP: 456, ParaPep: 1503, ParaPep: 1504, ParaPep: 1505, ParaPep: 1506, ParaPep: 1507, ParaPep: 1508, ParaPep: 1509, ParaPep: 1510, ParaPep: 1511, ParaPep: 1512, ParaPep: 1513, ParaPep: 1514, ParaPep: 1515, ParaPep: 1516, ParaPep: 1517, ParaPep: 1518, ParaPep: 1519, ParaPep: 1520, ParaPep: 1521, ParaPep: 1522, ParaPep: 1523, ParaP…
starPep_00042	linked_to	PubMed: 17397158	[CAMP_Structure: CAMPST648, dbAMP: dbAMP_05497, DRAMP_General: DRAMP03927]
starPep_00042	linked_to	PubMed: 18852279	[DBAASP: 1187, Hemolytik: 1258]
starPep_00042	linked_to	PubMed: 20212453	[CancerPPD: 2878, CancerPPD: 2879, CancerPPD: 2880, CancerPPD: 2881]
starPep_00042	linked_to	PDB: 2JMY	[APD: AP01007, CAMP_Structure: CAMPST648, dbAMP: dbAMP_05497, DRAMP: DRAMP03927, StraPep: BP1115]
starPep_00042	linked_to	PubMed: 27226784	[DBAASP: 447]
starPep_00042	linked_to	PubMed: 28756544	[DBAASP: 447]
starPep_00042	linked_to	PubMed: 30043322	[DBAASP: 447]
starPep_00042	linked_to	DOI: 10.1128/AAC.01180-12	[BaAMP: 45]
starPep_00042	linked_to	PubMed: 25730460	[DBAASP: 447]
starPep_00042	linked_to	PDB: 1D9J	[ADAM: ADAM_3640]
starPep_00042	linked_to	DOI: 10.1016/j.peptides.2014.09.021	[BaAMP: 45]
starPep_00042	linked_to	PubMed: 28314993	[AntiTbPdb: antitb_1878, DBAASP: 447]
starPep_00042	modified_by	Carboxamide	[ParaPep: 1467, ParaPep: 1468, ParaPep: 1469, ParaPep: 1470, ParaPep: 1471, ParaPep: 1472, ParaPep: 1473, ParaPep: 1474, ParaPep: 1475, ParaPep: 1476, ParaPep: 1477, ParaPep: 1478, ParaPep: 1479, ParaPep: 1480, ParaPep: 1481, ParaPep: 1482, ParaPep: 1483, ParaPep: 1484, ParaPep: 1485, ParaPep: 1486, ParaPep: 1487, ParaPep: 1488, SATPdb: satpdb10085, SATPdb: satpdb28404]
starPep_00042	modified_by	Myristic Acid, Tetradecanoic Acid, C14:0, Ch3(Ch2)12cooh	[DBAASP: 455]
starPep_00042	modified_by	Palmitoylation	[DBAASP: 456]
starPep_00042	modified_by	Lauric Acid, Dodecanoic Acid, C12:0, Ch3(Ch2)10cooh	[DBAASP: 454]
starPep_00042	modified_by	Lysine N-Trimethylation	[ParaPep: 1469, ParaPep: 1470, ParaPep: 1471, ParaPep: 1472, ParaPep: 1473, ParaPep: 1474, ParaPep: 1475, ParaPep: 1476, ParaPep: 1477, ParaPep: 1478, ParaPep: 1479, ParaPep: 1480, ParaPep: 1481, ParaPep: 1482, ParaPep: 1483, ParaPep: 1484, ParaPep: 1485, ParaPep: 1486, ParaPep: 1487, ParaPep: 1488, SATPdb: satpdb10085]
starPep_00042	modified_by	Caprylic Acid, Octanoic Acid, C8:0, Ch3(Ch2)6cooh	[DBAASP: 453]
starPep_00042	modified_by	Acetylation	[DBAASP: 451, Hemolytik: 1258, ParaPep: 1509, ParaPep: 1510, SATPdb: satpdb24294, SATPdb: satpdb25196]
starPep_00042	modified_by	Amidation	[CancerPPD: 1803, CancerPPD: 1955, CancerPPD: 2107, CancerPPD: 2259, CancerPPD: 2411, CancerPPD: 2554, CancerPPD: 2697, DBAASP: 447, DBAASP: 451, DBAASP: 453, DBAASP: 454, DBAASP: 455, DBAASP: 456, Hemolytik: 1258, Hemolytik: 1517, Hemolytik: 1518, Hemolytik: 1519, Hemolytik: 1520, Hemolytik: 1521, Hemolytik: 1522, Hemolytik: 1523, Hemolytik: 1524, Hemolytik: 1525, Hemolytik: 1526, Hemolytik: 152…
starPep_00042	modified_by	Carboxamide	[ParaPep: 1467, ParaPep: 1468, ParaPep: 1469, ParaPep: 1470, ParaPep: 1471, ParaPep: 1472, ParaPep: 1473, ParaPep: 1474, ParaPep: 1475, ParaPep: 1476, ParaPep: 1477, ParaPep: 1478, ParaPep: 1479, ParaPep: 1480, ParaPep: 1481, ParaPep: 1482, ParaPep: 1483, ParaPep: 1484, ParaPep: 1485, ParaPep: 1486, ParaPep: 1487, ParaPep: 1488, SATPdb: satpdb10085, SATPdb: satpdb28404]
starPep_00042	modified_by	Myristic Acid, Tetradecanoic Acid, C14:0, Ch3(Ch2)12cooh	[DBAASP: 455]
starPep_00042	modified_by	Palmitoylation	[DBAASP: 456]
starPep_00042	modified_by	Lauric Acid, Dodecanoic Acid, C12:0, Ch3(Ch2)10cooh	[DBAASP: 454]
starPep_00042	modified_by	Lysine N-Trimethylation	[ParaPep: 1469, ParaPep: 1470, ParaPep: 1471, ParaPep: 1472, ParaPep: 1473, ParaPep: 1474, ParaPep: 1475, ParaPep: 1476, ParaPep: 1477, ParaPep: 1478, ParaPep: 1479, ParaPep: 1480, ParaPep: 1481, ParaPep: 1482, ParaPep: 1483, ParaPep: 1484, ParaPep: 1485, ParaPep: 1486, ParaPep: 1487, ParaPep: 1488, SATPdb: satpdb10085]
starPep_00042	modified_by	Caprylic Acid, Octanoic Acid, C8:0, Ch3(Ch2)6cooh	[DBAASP: 453]
starPep_00042	modified_by	Acetylation	[DBAASP: 451, Hemolytik: 1258, ParaPep: 1509, ParaPep: 1510, SATPdb: satpdb24294, SATPdb: satpdb25196]
starPep_00042	modified_by	Amidation	[CancerPPD: 1803, CancerPPD: 1955, CancerPPD: 2107, CancerPPD: 2259, CancerPPD: 2411, CancerPPD: 2554, CancerPPD: 2697, DBAASP: 447, DBAASP: 451, DBAASP: 453, DBAASP: 454, DBAASP: 455, DBAASP: 456, Hemolytik: 1258, Hemolytik: 1517, Hemolytik: 1518, Hemolytik: 1519, Hemolytik: 1520, Hemolytik: 1521, Hemolytik: 1522, Hemolytik: 1523, Hemolytik: 1524, Hemolytik: 1525, Hemolytik: 1526, Hemolytik: 152…
starPep_09928	compiled_in	APD	[APD: AP03048]
starPep_09928	compiled_in	DBAASP	[DBAASP: 12222]
starPep_09928	related_to	Anti-Gram negative	[APD: AP03048, DBAASP: 12222]
starPep_09928	related_to	Anti-Gram positive	[APD: AP03048, DBAASP: 12222]
starPep_09928	related_to	Toxic to mammals	[DBAASP: 12222]
starPep_09928	related_to	Antibiofilm	[APD: AP03048]
starPep_09928	related_to	Antibacterial	[APD: AP03048]
starPep_09928	related_to	Antifungal	[APD: AP03048, DBAASP: 12222]
starPep_09928	produced_by	Synthetic construct	[DBAASP: 12222]
starPep_09928	assessed_against	Horse erythrocytes	[DBAASP: 12222]
starPep_09928	assessed_against	Human keratinocytes	[DBAASP: 12222]
starPep_09928	assessed_against	Escherichia coli	[APD: AP03048, DBAASP: 12222]
starPep_09928	assessed_against	Pseudomonas aeruginosa	[APD: AP03048, DBAASP: 12222]
starPep_09928	assessed_against	Staphylococcus aureus	[APD: AP03048, DBAASP: 12222]
starPep_09928	assessed_against	Candida albicans	[APD: AP03048]
starPep_09928	linked_to	PubMed: 30555431	[APD: AP03048, DBAASP: 12222]
starPep_09928	modified_by	Amidation	[DBAASP: 12222]
starPep_09928	modified_by	Amidation	[DBAASP: 12222]
starPep_06708	compiled_in	SATPdb	[SATPdb: satpdb24343]
starPep_06708	compiled_in	BaAMP	[BaAMP: 117]
starPep_06708	compiled_in	DBAASP	[DBAASP: 80, DBAASP: 81, DBAASP: 82, DBAASP: 83, DBAASP: 84]
starPep_06708	related_to	Anti-Gram negative	[DBAASP: 80, DBAASP: 81, DBAASP: 82, DBAASP: 83, DBAASP: 84]
starPep_06708	related_to	Anti-Gram positive	[DBAASP: 80, DBAASP: 81, DBAASP: 82, DBAASP: 83, DBAASP: 84]
starPep_06708	related_to	Antibiofilm	[BaAMP: 117]
starPep_06708	related_to	Antimicrobial	[SATPdb: satpdb24343]
starPep_06708	produced_by	Synthetic construct	[BaAMP: 117, DBAASP: 80, DBAASP: 81, DBAASP: 82, DBAASP: 83, DBAASP: 84]
starPep_06708	assessed_against	Bacillus cereus	[DBAASP: 80, DBAASP: 81, DBAASP: 82, DBAASP: 83, DBAASP: 84]
starPep_06708	assessed_against	Escherichia coli	[DBAASP: 80, DBAASP: 81, DBAASP: 82, DBAASP: 83, DBAASP: 84]
starPep_06708	assessed_against	Streptococcus mutans	[BaAMP: 117]
starPep_06708	assessed_against	Pseudomonas aeruginosa	[DBAASP: 80, DBAASP: 81, DBAASP: 82, DBAASP: 83, DBAASP: 84]
starPep_06708	assessed_against	Staphylococcus aureus	[DBAASP: 80, DBAASP: 81, DBAASP: 82, DBAASP: 83, DBAASP: 84]
starPep_06708	linked_to	DOI: 10.1093/jac/dkl181	[BaAMP: 117]
starPep_06708	linked_to	PubMed: 17043126	[DBAASP: 80, DBAASP: 81, DBAASP: 82, DBAASP: 83, DBAASP: 84]
starPep_06708	modified_by	Enanthic Acid, Heptanoic Acid, C7:0, Ch3(Ch2)5cooh	[DBAASP: 83]
starPep_06708	modified_by	Aminoheptanoyl; Nh2(Ch2)6cooh	[DBAASP: 81]
starPep_06708	modified_by	Aminododecanoyl; Nh2(Ch2)11cooh	[DBAASP: 82]
starPep_06708	modified_by	Lauric Acid, Dodecanoic Acid, C12:0, Ch3(Ch2)10cooh	[DBAASP: 84]
starPep_06708	modified_by	Amidation	[BaAMP: 117, DBAASP: 80, DBAASP: 81, DBAASP: 82, DBAASP: 83, DBAASP: 84]
starPep_06708	modified_by	Enanthic Acid, Heptanoic Acid, C7:0, Ch3(Ch2)5cooh	[DBAASP: 83]
starPep_06708	modified_by	Aminoheptanoyl; Nh2(Ch2)6cooh	[DBAASP: 81]
starPep_06708	modified_by	Aminododecanoyl; Nh2(Ch2)11cooh	[DBAASP: 82]
starPep_06708	modified_by	Lauric Acid, Dodecanoic Acid, C12:0, Ch3(Ch2)10cooh	[DBAASP: 84]
starPep_06708	modified_by	Amidation	[BaAMP: 117, DBAASP: 80, DBAASP: 81, DBAASP: 82, DBAASP: 83, DBAASP: 84]
starPep_03429	compiled_in	AMPer	[AMPer: MAST_VESCR]
starPep_03429	compiled_in	LAMP_Experimental	[LAMP_Experimental: L03A000072]
starPep_03429	compiled_in	AMSDb	[AMSDb: MAST_VESCR]
starPep_03429	compiled_in	APD	[APD: AP03041]
starPep_03429	compiled_in	DBAASP	[DBAASP: 11468]
starPep_03429	related_to	Anti-Gram negative	[APD: AP03041, DBAASP: 11468]
starPep_03429	related_to	Anti-Gram positive	[APD: AP03041, DBAASP: 11468]
starPep_03429	related_to	Anticancer	[APD: AP03041, DBAASP: 11468]
starPep_03429	related_to	Toxic to mammals	[APD: AP03041, DBAASP: 11468]
starPep_03429	related_to	Antibiofilm	[APD: AP03041]
starPep_03429	related_to	Antibacterial	[APD: AP03041]
starPep_03429	related_to	Antimicrobial	[LAMP_Experimental: L03A000072]
starPep_03429	related_to	Antifungal	[APD: AP03041]
starPep_03429	produced_by	Vespa crabro	[AMPer: MAST_VESCR, AMSDb: MAST_VESCR, APD: AP03041, DBAASP: 11468, LAMP_Experimental: L03A000072]
starPep_03429	assessed_against	Human squamous	[DBAASP: 11468]
starPep_03429	assessed_against	Human microvascular	[DBAASP: 11468]
starPep_03429	assessed_against	Human glioblastoma	[DBAASP: 11468]
starPep_03429	assessed_against	Horse erythrocytes	[DBAASP: 11468]
starPep_03429	assessed_against	Human prostate	[DBAASP: 11468]
starPep_03429	assessed_against	Human breast	[DBAASP: 11468]
starPep_03429	assessed_against	Enterococcus faecalis	[APD: AP03041, DBAASP: 11468]
starPep_03429	assessed_against	Escherichia coli	[APD: AP03041, DBAASP: 11468]
starPep_03429	assessed_against	Pseudomonas aeruginosa	[APD: AP03041, DBAASP: 11468]
starPep_03429	assessed_against	Staphylococcus aureus	[APD: AP03041, DBAASP: 11468]
starPep_03429	assessed_against	Candida albicans	[APD: AP03041, DBAASP: 11468]
starPep_03429	linked_to	PubMed: 29904274	[APD: AP03041, DBAASP: 11468]
starPep_03429	linked_to	UniprotKb: P01516	[AMPer: MAST_VESCR, AMSDb: MAST_VESCR]
starPep_03429	linked_to	PubMed: 6206053	[LAMP_Experimental: L03A000072]
starPep_03429	modified_by	Amidation	[DBAASP: 11468]
starPep_03429	modified_by	Amidation	[DBAASP: 11468]
starPep_00527	compiled_in	ANTISTAPHYBASE	[ANTISTAPHYBASE: Staph. P 18]
starPep_00527	compiled_in	LAMP_Experimental	[LAMP_Experimental: L01A000290]
starPep_00527	compiled_in	SATPdb	[SATPdb: satpdb21019, SATPdb: satpdb28183]
starPep_00527	compiled_in	dbAMP	[dbAMP: dbAMP_05868]
starPep_00527	compiled_in	Hemolytik	[Hemolytik: 3374, Hemolytik: 4111]
starPep_00527	compiled_in	DRAMP_General	[DRAMP_General: DRAMP01739]
starPep_00527	compiled_in	APD	[APD: AP00095]
starPep_00527	compiled_in	CAMP_Validated	[CAMP_Validated: CAMPSQ267]
starPep_00527	compiled_in	DBAASP	[DBAASP: 5732, DBAASP: 847]
starPep_00527	compiled_in	ParaPep	[ParaPep: 1243, ParaPep: 1350, ParaPep: 1606]
starPep_00527	compiled_in	YADAMP	[YADAMP: 192]
starPep_00527	compiled_in	ADAM	[ADAM: ADAM_3881]
starPep_00527	related_to	Chemotaxis	[APD: AP00095, dbAMP: dbAMP_05868]
starPep_00527	related_to	Anti-Gram negative	[APD: AP00095, DBAASP: 5732, DBAASP: 847, dbAMP: dbAMP_05868, SATPdb: satpdb21019, YADAMP: 192]
starPep_00527	related_to	Antiviral	[APD: AP00095]
starPep_00527	related_to	Antileishmania	[SATPdb: satpdb21019]
starPep_00527	related_to	Anti-Gram positive	[APD: AP00095, DBAASP: 5732, DBAASP: 847, dbAMP: dbAMP_05868, SATPdb: satpdb21019, YADAMP: 192]
starPep_00527	related_to	Anticancer	[DBAASP: 847]
starPep_00527	related_to	Toxic to mammals	[DBAASP: 847]
starPep_00527	related_to	Hemolytic	[SATPdb: satpdb21019]
starPep_00527	related_to	Antiparasitic	[APD: AP00095, DBAASP: 847, dbAMP: dbAMP_05868, Hemolytik: 4111, ParaPep: 1243, ParaPep: 1350, ParaPep: 1606, SATPdb: satpdb21019]
starPep_00527	related_to	Toxic	[SATPdb: satpdb21019]
starPep_00527	related_to	Antibiofilm	[APD: AP00095]
starPep_00527	related_to	Antibacterial	[ANTISTAPHYBASE: Staph. P 18, CAMP_Validated: CAMPSQ267, dbAMP: dbAMP_05868, DRAMP_General: DRAMP01739, LAMP_Experimental: L01A000290, SATPdb: satpdb21019]
starPep_00527	related_to	Antimicrobial	[Hemolytik: 3374, ParaPep: 1243, ParaPep: 1350, ParaPep: 1606, SATPdb: satpdb21019, SATPdb: satpdb28183]
starPep_00527	related_to	Antifungal	[CAMP_Validated: CAMPSQ267, DBAASP: 847, dbAMP: dbAMP_05868, DRAMP_General: DRAMP01739, LAMP_Experimental: L01A000290, YADAMP: 192]
starPep_00527	produced_by	Rana temporaria	[ANTISTAPHYBASE: Staph. P 18, APD: AP00095, CAMP_Validated: CAMPSQ267, DBAASP: 5732, DBAASP: 847, dbAMP: dbAMP_05868, DRAMP_General: DRAMP01739, LAMP_Experimental: L01A000290, YADAMP: 192]
starPep_00527	assessed_against	Yersinia pseudotuberculosis	[CAMP_Validated: CAMPSQ267, DBAASP: 847, dbAMP: dbAMP_05868, DRAMP_General: DRAMP01739, YADAMP: 192]
starPep_00527	assessed_against	Salmonella enterica	[DBAASP: 847]
starPep_00527	assessed_against	Human lung	[DBAASP: 847]
starPep_00527	assessed_against	Leishmania	[APD: AP00095, DBAASP: 847, ParaPep: 1243, ParaPep: 1350, ParaPep: 1606]
starPep_00527	assessed_against	Acinetobacter baumannii	[APD: AP00095]
starPep_00527	assessed_against	Bacillus megaterium	[APD: AP00095, CAMP_Validated: CAMPSQ267, DBAASP: 847, dbAMP: dbAMP_05868, DRAMP_General: DRAMP01739, YADAMP: 192]
starPep_00527	assessed_against	Enterococcus faecalis	[DBAASP: 847]
starPep_00527	assessed_against	Human erythrocytes	[DBAASP: 847, Hemolytik: 3374, Hemolytik: 4111]
starPep_00527	assessed_against	Streptococcus pyogenes	[APD: AP00095, CAMP_Validated: CAMPSQ267, DBAASP: 847, dbAMP: dbAMP_05868, DRAMP_General: DRAMP01739, YADAMP: 192]
starPep_00527	assessed_against	Escherichia coli	[APD: AP00095, CAMP_Validated: CAMPSQ267, DBAASP: 5732, DBAASP: 847, dbAMP: dbAMP_05868, DRAMP_General: DRAMP01739, YADAMP: 192]
starPep_00527	assessed_against	Staphylococcus epidermidis	[APD: AP00095, DBAASP: 5732, DBAASP: 847]
starPep_00527	assessed_against	Salmonella typhimurium	[DBAASP: 5732]
starPep_00527	assessed_against	Klebsiella pneumoniae	[DBAASP: 847]
starPep_00527	assessed_against	Human pbmc	[DBAASP: 847]
starPep_00527	assessed_against	Pseudomonas aeruginosa	[DBAASP: 847, DRAMP_General: DRAMP01739]
starPep_00527	assessed_against	Staphylococcus aureus	[ANTISTAPHYBASE: Staph. P 18, APD: AP00095, CAMP_Validated: CAMPSQ267, DBAASP: 5732, DBAASP: 847, dbAMP: dbAMP_05868, DRAMP_General: DRAMP01739, YADAMP: 192]
starPep_00527	assessed_against	Bacillus subtilis	[DBAASP: 847]
starPep_00527	assessed_against	Candida albicans	[APD: AP00095, CAMP_Validated: CAMPSQ267, DBAASP: 847, dbAMP: dbAMP_05868, DRAMP_General: DRAMP01739, YADAMP: 192]
starPep_00527	linked_to	PubMed: 28443279	[DBAASP: 847]
starPep_00527	linked_to	UniprotKb: P79874	[ANTISTAPHYBASE: Staph. P 18, CAMP_Validated: CAMPSQ267, dbAMP: dbAMP_05868, DRAMP: DRAMP01739]
starPep_00527	linked_to	PDB: 6GIL	[APD: AP00095]
starPep_00527	linked_to	PubMed: 23403136	[DBAASP: 5732]
starPep_00527	linked_to	PubMed: 20606068	[DBAASP: 847]
starPep_00527	linked_to	PubMed: 24419338	[DBAASP: 847]
starPep_00527	linked_to	PubMed: 21805542	[ParaPep: 1606]
starPep_00527	linked_to	PubMed: 15513914	[DBAASP: 847, Hemolytik: 4111, ParaPep: 1243]
starPep_00527	linked_to	PubMed: 9022710	[APD: AP00095, CAMP_Validated: CAMPSQ267, DBAASP: 847, dbAMP: dbAMP_05868, DRAMP_General: DRAMP01739, Hemolytik: 3374, LAMP_Experimental: L01A000290, YADAMP: 192]
starPep_00527	linked_to	PubMed: 22664071	[ParaPep: 1350]
starPep_00527	modified_by	Amidation	[DBAASP: 847, Hemolytik: 3374, Hemolytik: 4111, ParaPep: 1243, ParaPep: 1350, ParaPep: 1606, SATPdb: satpdb21019]
starPep_00527	modified_by	Amidation	[DBAASP: 847, Hemolytik: 3374, Hemolytik: 4111, ParaPep: 1243, ParaPep: 1350, ParaPep: 1606, SATPdb: satpdb21019]
starPep_01468	compiled_in	SATPdb	[SATPdb: satpdb20110, SATPdb: satpdb21871]
starPep_01468	compiled_in	InverPep	[InverPep: 448]
starPep_01468	compiled_in	dbAMP	[dbAMP: dbAMP_04775]
starPep_01468	compiled_in	DRAMP_General	[DRAMP_General: DRAMP03776]
starPep_01468	compiled_in	APD	[APD: AP02126]
starPep_01468	compiled_in	CAMP_Validated	[CAMP_Validated: CAMPSQ4035]
starPep_01468	compiled_in	DBAASP	[DBAASP: 3481]
starPep_01468	compiled_in	YADAMP	[YADAMP: 2510]
starPep_01468	compiled_in	ADAM	[ADAM: ADAM_3210]
starPep_01468	related_to	Anti-Gram negative	[APD: AP02126, DBAASP: 3481, dbAMP: dbAMP_04775, SATPdb: satpdb21871, YADAMP: 2510]
starPep_01468	related_to	Anti-Gram positive	[APD: AP02126, DBAASP: 3481, dbAMP: dbAMP_04775, SATPdb: satpdb21871, YADAMP: 2510]
[truncated: 223 more rows]

## Sheet: SI1-B_NodeProperties
Name	Degree	Cluster	Harmonic Centrality (HC)	Ranking by HC
starPep_00000	39	10	293.567	1
starPep_05561	37	10	271.609	3
starPep_00361	36	10	276.171	2
starPep_03668	34	3	270.454	4
starPep_00517	33	10	262.824	5
starPep_03012	33	10	261.228	6
starPep_07895	33	12	255.795	8
starPep_12531	33	12	255.795	9
starPep_00048	32	10	259.391	7
starPep_00496	31	10	248.503	17
starPep_04267	28	3	246.479	19
starPep_00051	27	10	252.894	12
starPep_12529	27	12	229.232	28
starPep_13500	27	12	221.335	36
starPep_13505	27	12	229.232	29
starPep_00004	26	3	249.054	16
starPep_00297	26	10	254.357	11
starPep_02907	26	12	251.115	13
starPep_07893	26	12	232.497	27
starPep_08392	26	10	242.855	22
starPep_10922	26	12	251.115	14
starPep_13517	26	12	244.679	20
starPep_00193	25	10	235.713	26
starPep_00084	24	10	247.204	18
starPep_07894	24	12	211.877	55
starPep_12527	24	12	227.906	30
starPep_24067	24	10	237.783	25
starPep_00561	23	10	240.656	23
starPep_07864	23	3	249.499	15
starPep_00042	22	10	238.365	24
starPep_02379	22	3	255.154	10
starPep_02908	22	12	224.291	33
starPep_08394	22	10	243.346	21
starPep_12770	22	12	224.291	34
starPep_01564	21	12	199.776	69
starPep_03927	21	10	226.035	31
starPep_12530	20	12	217.39	44
starPep_13405	20	12	217.39	45
starPep_00008	19	10	220.992	37
starPep_00023	19	10	220.028	40
starPep_00116	19	3	212.564	53
starPep_01468	19	10	217.212	46
starPep_03322	18	10	220.51	39
starPep_04316	18	12	212.776	51
starPep_09821	18	10	217.729	43
starPep_10445	18	12	198.753	73
starPep_00640	17	10	210.974	56
starPep_02909	17	12	199.634	70
starPep_06382	17	12	210.61	57
starPep_07411	17	12	205.383	65
starPep_12525	17	12	197.865	75
starPep_13404	17	12	197.865	76
starPep_00001	16	10	219.648	41
starPep_02884	16	3	219.563	42
starPep_02906	16	12	192.612	89
starPep_07526	16	13	223.17	35
starPep_12035	16	10	220.978	38
starPep_13515	16	12	190.958	91
starPep_13528	16	12	190.958	92
starPep_00036	15	10	210.053	58
starPep_02700	15	12	198.61	74
starPep_05293	15	10	214.745	48
starPep_07634	15	12	207.427	62
starPep_08958	15	10	225.205	32
starPep_12469	15	12	198.805	72
starPep_39648	15	10	214.692	49
starPep_00049	14	10	200.916	67
starPep_00145	14	3	206.206	63
starPep_02848	14	10	209.112	60
starPep_04801	14	3	208.834	61
starPep_05949	13	12	194.148	84
starPep_06708	13	10	212.218	54
starPep_09517	13	12	194.148	85
starPep_10965	13	12	187.185	96
starPep_12528	13	12	170.745	113
starPep_13192	13	10	212.745	52
starPep_13504	13	12	170.745	114
starPep_00136	12	3	200.039	68
starPep_09928	12	10	205.208	66
starPep_00020	11	3	185.536	98
starPep_00522	11	13	194.264	83
starPep_00527	11	10	197.712	77
starPep_01288	11	10	193.911	87
starPep_02888	11	10	199.276	71
starPep_03278	11	3	216.702	47
starPep_04734	11	3	209.43	59
starPep_09905	11	3	213.949	50
starPep_00942	10	10	189.499	94
starPep_00025	9	3	195.052	79
starPep_04853	9	12	194.78	81
starPep_07901	9	12	178.947	102
starPep_12008	9	10	193.199	88
starPep_02910	8	12	178.838	103
starPep_06521	8	3	205.542	64
starPep_07174	8	12	173.921	110
starPep_09850	8	3	192.173	90
starPep_00379	7	12	155.269	129
starPep_00514	7	3	185.62	97
starPep_03027	7	10	182.165	99
starPep_03429	7	10	174.866	109
starPep_04101	7	3	189.735	93
starPep_05317	7	3	194.904	80
starPep_06111	7	12	150.36	132
starPep_10286	7	10	177.665	105
starPep_01018	6	10	175.778	107
starPep_02515	6	10	194.447	82
starPep_04795	6	3	178.4	104
starPep_08925	6	3	193.951	86
starPep_11008	6	12	171.671	112
starPep_13234	6	3	197.587	78
starPep_00351	5	10	170.15	116
starPep_00511	5	10	176.961	106
starPep_00803	5	3	181.975	100
starPep_12022	5	3	163.986	121
starPep_12523	5	12	179.146	101
starPep_04737	4	3	145.527	136
starPep_05316	4	3	166.614	118
starPep_05968	4	10	169.107	117
starPep_07412	4	12	148.086	135
starPep_11067	4	13	170.638	115
starPep_11825	4	13	162.295	125
starPep_13235	4	3	188.444	95
starPep_13644	4	12	163.334	123
starPep_00103	3	13	149.892	133
starPep_02702	3	3	142.464	137
starPep_03008	3	13	172.672	111
starPep_03602	3	13	152.616	131
starPep_05315	3	3	174.889	108
starPep_08271	3	15	161.888	126
starPep_08351	3	3	162.879	124
starPep_10917	3	3	163.643	122
starPep_11826	3	13	165.361	120
starPep_12021	3	3	165.525	119
starPep_02430	2	10	158.688	127
starPep_02819	2	20	130.989	140
starPep_04312	2	3	133.148	139
starPep_04342	2	3	105.604	147
starPep_05137	2	3	109.01	145
starPep_06665	2	20	109.65	144
starPep_07468	2	20	87.9513	148
starPep_09259	2	13	148.774	134
starPep_10594	2	12	158.36	128
starPep_11001	2	15	138.84	138
starPep_01143	1	13	130.126	141
starPep_03792	1	13	122.408	142
starPep_04274	1	6	5.26316	151
starPep_04424	1	6	5.26316	152
starPep_04678	1	3	114.073	143
starPep_04871	1	20	72.4858	150
starPep_06108	1	12	106.79	146
starPep_06130	1	10	154.476	130
starPep_10977	1	3	84.254	149
starPep_13860	1	26	4.16667	153
starPep_13861	1	26	4.16667	154
starPep_00002	0	8	0	155
starPep_00739	0	16	0	156
starPep_02281	0	18	0	157
starPep_02383	0	23	0	158
starPep_02400	0	0	0	159
starPep_02730	0	5	0	160
starPep_03693	0	17	0	161
starPep_04044	0	11	0	162
starPep_05305	0	7	0	163
starPep_05447	0	25	0	164
starPep_05964	0	24	0	165
starPep_06255	0	19	0	166
starPep_06358	0	21	0	167
starPep_08001	0	22	0	168
starPep_09934	0	14	0	169
starPep_09989	0	27	0	170
starPep_10637	0	1	0	171
starPep_14812	0	9	0	172
starPep_16445	0	2	0	173
starPep_18706	0	4	0	174

## Sheet: SI1-C_MoreCentralABPs
Name	Sequence	Length	Degree	Cluster	Harmonic Centrality (HC)	Ranking by HC
starPep_00000	GIGAVLKVLTTGLPALISWIKRKRQQ	26	39	10	293.567	1
starPep_05561	GIFSKLAGKKIKNLLISGLKG	21	37	10	271.609	3
starPep_00361	KWKVFKKIEKMGRNIRNGIVKAGPAIAVLGEAKAL	35	36	10	276.171	2
starPep_03668	TFFRLFNRSFTQALGKGGGKNLRIIRKGIHIIKKY	35	34	3	270.454	4
starPep_04267	KKHRKHRKHRKHGGSGGSKNLRRIIRKGIHIIKKYG	36	28	3	246.479	19
starPep_00004	LLGDFFRKSKEKIGKEFKRIVQRIKDFLRNLVPRTES	37	26	3	249.054	16
starPep_07895	VQWRRIRVWVIR	12	33	12	255.795	8
starPep_12531	RIVWVRIRRWQV	12	33	12	255.795	9
starPep_12529	RIVWVRIRRLQV	12	27	12	229.232	28

## Sheet: SI1-D_44 ABP Queries
Name	Ranking by HB	Hub-Bridge Centrality (HB)	Ranking by HC	Harmonic Centrality (HC)	Cluster	Degree
starPep_00000	4	50.94	3	58.97	6	8
starPep_00002	47	0	47	0	24	0
starPep_00004	26	12.41	12	44.8227	1	4
starPep_00008	14	24.44	17	41.1703	11	2
starPep_00020	46	2.48	40	18.2268	13	0
starPep_00023	13	24.96	18	40.6706	4	4
starPep_00025	37	6.12	35	25.8302	13	2
starPep_00049	29	10.16	25	35.4661	4	2
starPep_00051	12	27.1	11	46.7952	11	4
starPep_00116	38	6.08	34	28.028	4	1
starPep_00136	27	12.3	21	38.7849	6	2
starPep_00297	8	39.52	6	51.1666	6	6
starPep_00361	5	48.81	4	57.0243	6	8
starPep_00511	22	14.64	24	35.8988	4	3
starPep_00522	48	0	48	0	10	0
starPep_00561	16	23.9	9	49.1903	4	7
starPep_01143	51	0	51	0	34	0
starPep_01468	19	15.86	19	38.9436	11	2
starPep_02379	42	4.2	27	35.3542	1	2
starPep_02848	33	8.19	32	29.6831	11	0
starPep_02884	45	3.15	31	30.4817	1	1
starPep_02888	56	0	56	0	2	0
starPep_03012	2	54.58	5	56.8305	6	8
starPep_03322	11	31.72	15	42.954	11	2
starPep_03429	58	0	58	0	20	0
starPep_03668	3	52.87	2	59.4923	6	9
starPep_04044	59	0	59	0	25	0
starPep_05317	63	0	63	0	12	0
starPep_05561	1	66.81	1	63.4778	11	10
starPep_07526	39	5.12	39	22.1737	13	1
starPep_07864	6	40.8	7	50.7639	6	7
starPep_08351	68	0	68	0	18	0
starPep_08394	17	19.8	13	44.5634	6	3
starPep_09259	70	0	70	0	36	0
starPep_09905	36	6.55	26	35.41	1	2
starPep_09934	72	0	72	0	32	0
starPep_10637	74	0	74	0	9	0
starPep_11067	75	0	75	0	7	0
starPep_12008	31	9	22	38.147	11	1
starPep_12021	77	0	77	0	14	0
starPep_12035	20	15.12	23	37.581	4	3
starPep_12531	24	14.1	45	9.54766	26	1
starPep_12770	41	4.74	43	10.4014	26	1
starPep_13517	25	12.66	41	13.2031	26	2
